# Supplementary material for: A systematic investigation of human DNA preservation in medieval skeletons
Source: Sci Rep. 2020 Oct 26;10:18225. doi: 10.1038/s41598-020-75163-w (PMC7588426; doi:10.1038/s41598-020-75163-w)
Supplement: Supplementary file 2 — Supplementary Information 2. [file 41598_2020_75163_MOESM2_ESM.xlsx]

## Sheet: Title
A systematic investigation of human DNA preservation in medieval skeletons: Supplementary File 1
Cody Parker 1*, Adam B. Rohrlach 1,2, Susanne Friederich 3, Sarah Nagel 4, Matthias Meyer 4, Johannes Krause 1*, Kirsten I. Bos 1, Wolfgang Haak 1*
Affiliations:
1 Max Planck Institute for the Science of Human History, Jena, Germany
2 ARC Centre of Excellence for Mathematical and Statistical Frontiers, The University of Adelaide, Adelaide, South Australia, Australia
3 Landesamt für Denkmalpflege und Archäologie, Sachsen-Anhalt, Halle a. d. Saale, Germany
4 Max Planck Institute for Evolutionary Anthropology, Leipzig, Germany
Corresponding Authors:
Cody Parker: parker@shh.mpg.de*
Wolfgang Haak: haak@shh.mpg.de*
Johannes Krause: krause@shh.mpg.de*
Adam B. Rohrlach: rohrlach@shh.mpg.de
Susanne Friederich: sfriederich@lda.stk.sachsen-anhalt.de
Sarah Nagel: sarah_nagel@eva.mpg.de
Matthias Meyer: mmeyer@eva.mpg.de
Kirsten I. Bos: bos@shh.mpg.de

## Sheet: Shotgun_Sequencing
SampleName	Source	mg_input	molecules in library	Reads raw sequencing effort	Raw reads after merging	Merged reads	% merged	Total mapped reads	Mapped reads q37	Duplicates	Total unique reads	Unique reads/million reads	Unique reads/mg/million	% mapping	% mapping (q37)	duplicaiton factor	Mean Coverage	SD Coverage	% genome covered ≥ 1X	PercentofCoverageAbove2X	% genome covered ≥ 3X	% genome covered ≥ 4X	% genome covered ≥ 5X	Mitochondrial reads	Mean MT coverage	MT reads/Nuclear reads	NUC/MT	Damage signal (1 pos 5’)	Damage signal (2 pos 5’)	Avg. length	Median length	GC Content (%)	Informative sequences	Informative content (bp)	Est genomic coverage (fold)	Informative sequences/mg	Informative bp/mg	Genomic coverage/mg
KRA001.A0102.SG1.1	Cementum	26.1	13015000000	14144744	5403667	5403667	77.222	1029184	859983	135797	724186	51198.2	1961.62	19.046	15.915	1.188	0.0171	0.1421	1.68	0.03	0	0	0	880	3.78218	221.18	0.0045212	0.0767	0.036	73.18	68	39.96	2.07131e+09	1.51579e+11	48.8681	7.93606e+07	5.80761e+09	1.87234
KRA002.A0101.SG1.1	Cementum	18.6	7171250000	8881172	3463509	3463509	88.223	362015	289193	40393	248800	28014.3	1506.15	10.452	8.35	1.162	0.0046	0.0688	0.46	0	0	0	0	124	0.42658	92.96	0.0107573	0.1421	0.0684	57.12	52	37.24	5.98779e+08	3.42022e+10	11.0266	3.21924e+07	1.83883e+09	0.592829
KRA003.A0101.SG1.1	Cementum	17.8	6023750000	8138240	2853439	2853439	90.744	148239	123086	20446	102640	12612.1	708.543	5.195	4.314	1.199	0.0024	0.0506	0.24	0	0	0	0	527	2.31637	954.86	0.00104727	0.0896	0.0432	73.54	69	40.29	2.59841e+08	1.91087e+10	6.16054	1.45978e+07	1.07352e+09	0.346098
KRA004.A0101.SG1.1	Cementum	44.2	7841250000	6265828	3085468	2138751	69.32	238268	202104	36512	165592	26427.8	597.914	7.722	9.45	1.22	0.0041	0.0651	0.41	0	0	0	0	257	1.18106	289.63	0.00345268	0.0691	0.0325	76.36	72	40.46	5.13617e+08	3.92198e+10	12.6442	1.16203e+07	8.87325e+08	0.286069
KRA005.A0101.SG1.1	Cementum	16	498250000	7086580	2753631	2108092	76.56	1659475	1366888	237275	1129613	159402	9962.61	60.265	64.84	1.21	0.0237	0.1643	2.33	0.04	0	0	0	1702	6.89824	291.22	0.00343383	0.061	0.0264	65.02	59	41.2	2.47329e+08	1.60813e+10	5.18453	1.5458e+07	1.00508e+09	0.324033
KRA006.A0101.SG1.1	Cementum	28	14350000000	12839568	5727575	4410368	77	123520	101642	17385	84257	6562.29	234.368	2.157	2.305	1.206	0.0019	0.044	0.19	0	0	0	0	151	0.632506	332.67	0.00300598	0.0949	0.0453	69.99	64	39.69	2.54656e+08	1.78234e+10	5.74617	9.09487e+06	6.3655e+08	0.20522
KRA007.A0101.SG1.1	Cementum	7.5	2061500000	14785174	6087044	5101746	83.81	330266	265715	41828	223887	15142.7	2019.02	5.426	5.208	1.187	0.0044	0.0679	0.44	0	0	0	0	766	3.11226	705.95	0.00141653	0.0637	0.0274	61.19	55	41.47	8.99897e+07	5.50647e+09	1.77526	1.19986e+07	7.34196e+08	0.236701
KRA008.A0101.SG1.1	Cementum	8.1	730875000	12020526	4413665	3323339	75.3	2070726	1718275	319227	1399048	116388	14368.9	46.916	51.703	1.228	0.0305	0.1939	2.98	0.06	0	0	0	1926	7.48078	245.89	0.00406686	0.0515	0.0227	67.41	61	39.69	2.84535e+08	1.91805e+10	6.1837	3.51278e+07	2.36797e+09	0.76342
KRA009.A0101.SG1.1	Cementum	10.8	26325000000	8083514	3803754	2871812	75.5	81147	67690	11483	56207	6953.29	643.823	2.133	2.357	1.204	0.0013	0.0356	0.12	0	0	0	0	36	0.144306	115.23	0.0086783	0.077	0.0324	69.02	63	39.19	4.68469e+08	3.23337e+10	10.4242	4.33767e+07	2.99386e+09	0.965205
KRA010.A0101.SG1.1	Cementum	12.3	1619375000	7235750	2953937	2240703	75.85	1209006	966819	154492	812327	112266	9127.3	40.929	43.148	1.19	0.0165	0.1347	1.63	0.02	0	0	0	856	3.36906	204.45	0.00489117	0.0974	0.0436	62.87	55	40.72	5.30019e+08	3.33223e+10	10.7429	4.3091e+07	2.70913e+09	0.873409
KRA011.A0101.SG1.1	Cementum	24.3	72012500000	10927898	5603540	4002790	71.43	51182	41958	6150	35808	3276.75	134.846	0.913	1.048	1.172	0.0007	0.0274	0.07	0	0	0	0	32	0.144185	193.87	0.0051581	0.0971	0.036	64.37	57	38.67	5.39213e+08	3.47091e+10	11.19	2.21898e+07	1.42836e+09	0.460495
KRA001.C0102.SG1.1	Dense Clavicle	47.3	4460000000	14898270	5335187	5335187	86.736	80697	60048	11462	48586	3261.18	68.9468	1.513	1.126	1.236	0.0009	0.0294	0.08	0	0	0	0	63	0.228801	269.07	0.0037165	0.1587	0.0746	54.26	48	40.96	5.01977e+07	2.72373e+09	0.878115	1.06126e+06	5.75841e+07	0.0185648
KRA002.C0101.SG1.1	Dense Clavicle	46.8	46825000000	10322196	4130312	4130312	80.087	7831	6027	933	5094	493.5	10.5449	0.19	0.146	1.183	0.0001	0.0099	0.01	0	0	0	0	20	0.0696481	710.16	0.00140813	0.1538	0.0716	59.83	53	41.12	6.83276e+07	4.08804e+09	1.31796	1.45999e+06	8.73513e+07	0.0281616
KRA003.C0101.SG1.1	Dense Clavicle	46.3	81675000000	7419266	2565564	2565564	95.324	3221	2137	335	1802	242.881	5.24581	0.126	0.083	1.186	0	0.0058	0	0	0	0	0	2	0.00519042	156.32	0.00639713	0.1457	0.0838	57.09	50	40.67	6.80316e+07	3.88393e+09	1.25216	1.46937e+06	8.38861e+07	0.0270444
KRA004.C0101.SG1.1	Dense Clavicle	41.7	35262500000	8509844	4318367	2791026	64.63	26340	21417	3464	17953	2109.67	50.5917	0.61	0.767	1.193	0.0004	0.0199	0.04	0	0	0	0	42	0.1775	450.01	0.00222217	0.109	0.0498	68.18	61	40.95	1.74885e+08	1.19236e+10	3.84412	4.19388e+06	2.85939e+08	0.0921852
KRA005.C0101.SG1.1	Dense Clavicle	64	65200000000	9344044	4567877	3215053	70.38	37452	29146	5209	23937	2561.74	40.0272	0.82	0.907	1.218	0.0005	0.0215	0.05	0	0	0	0	23	0.0786408	170.77	0.00585583	0.14	0.0558	59.61	53	39.44	4.16018e+08	2.47988e+10	7.99501	6.50028e+06	3.87482e+08	0.124922
KRA006.C0101.SG1.1	Dense Clavicle	77.6	121987500000	12514242	6304416	4000898	63.46	1711	1132	166	966	77.1921	0.994743	0.027	0.028	1.172	0	0.0042	0	0	0	0	0	3	0.0170197	948.97	0.00105377	0.2075	0.0865	57.75	52	38.77	2.19037e+07	1.26494e+09	0.407809	282264	1.63007e+07	0.00525527
KRA007.C0101.SG1.1	Dense Clavicle	42.2	44862500000	9251576	3611296	3067719	84.95	10580	7805	1277	6528	705.61	16.7206	0.293	0.254	1.196	0.0001	0.0107	0.01	0	0	0	0	10	0.0350051	310.17	0.00322404	0.1927	0.0818	53.61	48	40.06	9.69602e+07	5.19803e+09	1.67582	2.29763e+06	1.23176e+08	0.0397113
KRA008.C0101.SG1.1	Dense Clavicle	44.9	16696250000	9287892	4181112	3062400	73.24	17107	13022	1735	11287	1215.24	27.0654	0.409	0.425	1.154	0.0002	0.0141	0.02	0	0	0	0	14	0.0397731	201.29	0.00496796	0.1735	0.0631	54.25	48	40.17	5.20002e+07	2.82101e+09	0.909478	1.15813e+06	6.28287e+07	0.0202556
KRA010.C0101.SG1.1	Dense Clavicle	68.3	27937500000	19322576	9186982	6815201	74.18	20214	14628	2155	12473	645.514	9.45116	0.22	0.215	1.173	0.0002	0.0148	0.02	0	0	0	0	17	0.0655441	300.17	0.00333145	0.2001	0.081	54.28	49	40.53	4.44836e+07	2.41457e+09	0.778444	651297	3.53524e+07	0.0113974
KRA011.C0101.SG1.1	Dense Clavicle	64.8	245712500000	8288816	3756901	3213639	85.54	1537	1041	128	913	110.148	1.69982	0.041	0.032	1.14	0	0.0042	0	0	0	0	0	1	0.00434546	248.49	0.00402431	0.2562	0.117	59.38	55	39.38	6.80845e+07	4.04286e+09	1.3034	1.05069e+06	6.23898e+07	0.0201141
KRA001.I0102.SG1.1	Dense Femur	47.4	67162500000	8448336	3244835	3244835	90.598	466080	381826	54441	327385	38751.4	817.54	14.364	11.767	1.166	0.0071	0.0867	0.7	0.01	0	0	0	159	0.631843	89.2	0.0112108	0.0832	0.0434	67.01	61	40.07	7.90314e+09	5.29589e+11	170.737	1.66733e+08	1.11728e+10	3.60204
KRA002.I0101.SG1.1	Dense Femur	43.4	35200000000	7923272	2880541	2880541	70.344	157055	126980	18076	108904	13744.8	316.701	5.452	4.408	1.166	0.0022	0.0478	0.22	0	0	0	0	211	0.804514	361.67	0.00276495	0.1624	0.0725	63.35	58	39.33	1.55169e+09	9.82993e+10	31.6912	3.57531e+07	2.26496e+09	0.730212
KRA003.I0101.SG1.1	Dense Femur	38.3	80487500000	8009596	2368371	2368371	49.032	23921	18460	2508	15952	1991.61	52.0003	1.01	0.779	1.157	0.0003	0.0174	0.03	0	0	0	0	27	0.0922808	307.55	0.0032515	0.1271	0.0641	58.33	51	39.93	6.27351e+08	3.65934e+10	11.7975	1.63799e+07	9.5544e+08	0.308029
KRA004.I0101.SG1.1	Dense Femur	60.2	32900000000	8944210	4290653	3158357	73.61	102909	82901	12434	70467	7878.5	130.872	2.398	2.625	1.176	0.0015	0.0392	0.15	0	0	0	0	79	0.295311	193.86	0.00515836	0.1312	0.0719	66.99	62	39.71	6.35671e+08	4.25836e+10	13.7287	1.05593e+07	7.07369e+08	0.228052
KRA005.I0101.SG1.1	Dense Femur	47.9	26487500000	10240412	4227367	3635691	86	20271	15069	2298	12771	1247.12	26.0359	0.48	0.414	1.18	0.0002	0.0152	0.02	0	0	0	0	37	0.120043	522.14	0.0019152	0.1746	0.0688	55.89	51	38.28	9.44181e+07	5.27703e+09	1.70129	1.97115e+06	1.10168e+08	0.0355175
KRA006.I0101.SG1.1	Dense Femur	40.2	63600000000	11035556	5153094	3623278	70.31	18043	13956	2280	11676	1058.03	26.3193	0.35	0.385	1.195	0.0002	0.0153	0.02	0	0	0	0	8	0.0333756	142.6	0.00701262	0.1285	0.0672	62.1	56	38.64	1.72246e+08	1.06965e+10	3.44849	4.28473e+06	2.66082e+08	0.0857834
KRA007.I0101.SG1.1	Dense Femur	52.8	63562500000	7511320	2587776	2462610	95.16	8512	6179	821	5358	713.323	13.5099	0.329	0.251	1.153	0.0001	0.0093	0.01	0	0	0	0	26	0.0788822	927.2	0.00107852	0.171	0.0555	49.4	44	37.54	1.51772e+08	7.49755e+09	2.41717	2.87448e+06	1.41999e+08	0.0457797
KRA008.I0101.SG1.1	Dense Femur	54.9	57475000000	9127036	5001583	2537353	50.73	5342	3956	672	3284	359.81	6.55392	0.107	0.156	1.205	0.0001	0.0079	0.01	0	0	0	0	19	0.06144	985.27	0.00101495	0.1698	0.0873	59.1	53	38.96	4.54598e+07	2.68668e+09	0.86617	828048	4.89376e+07	0.0157772
KRA009.I0101.SG1.1	Dense Femur	40.3	8523750000	11187412	5146443	3885618	75.5	1068456	817898	124383	693515	61990.7	1538.23	20.761	21.049	1.179	0.0139	0.1222	1.38	0.01	0	0	0	657	2.36454	169.87	0.00588685	0.1642	0.0839	62.19	56	39.44	1.35464e+09	8.42448e+10	27.1601	3.36138e+07	2.09044e+09	0.673947
KRA010.I0101.SG1.1	Dense Femur	79	15627500000	11017978	5065854	3972995	78.43	393439	310219	47313	262906	23861.5	302.045	7.766	7.808	1.18	0.0054	0.0749	0.54	0	0	0	0	618	2.40196	442.36	0.0022606	0.134	0.0712	64.09	58	40.39	9.56985e+08	6.13332e+10	19.7735	1.21137e+07	7.76369e+08	0.250297
KRA011.I0101.SG1.1	Dense Femur	51	89375000000	11804488	5397008	4455085	82.55	11189	8143	1394	6749	571.732	11.2104	0.207	0.183	1.207	0.0001	0.0118	0.01	0	0	0	0	28	0.111292	803.96	0.00124384	0.1963	0.0935	63.77	59	39.38	1.34849e+08	8.59931e+09	2.77237	2.6441e+06	1.68614e+08	0.0543603
KRA004.H0301.SG1.1	Hip, Metaphasic Plate	54.3	54100000000	7831580	3880838	2929207	75.48	230172	189503	29183	160320	20471	376.998	5.931	6.469	1.182	0.0035	0.0602	0.35	0	0	0	0	76	0.292957	83.57	0.011966	0.1381	0.065	67.72	63	39.38	2.64173e+09	1.78898e+11	57.6757	4.86506e+07	3.29462e+09	1.06217
KRA004.I0301.SG1.1	Femur, Metaphasic plate	50.3	63000000000	6523214	2972904	2659934	89.47	361126	290046	44463	245583	37647.5	748.46	12.147	10.904	1.181	0.0051	0.0724	0.5	0	0	0	0	139	0.565152	111.75	0.00894855	0.1838	0.0811	63.79	59	38.38	6.14648e+09	3.92084e+11	126.406	1.22196e+08	7.79491e+09	2.51304
KRA005.I0301.SG1.1	Femur, Metaphasic plate	53.3	2810000000	11020114	4743441	4314661	90.96	225925	178936	27100	151836	13778.1	258.501	4.763	4.147	1.178	0.0028	0.0531	0.28	0	0	0	0	25	0.0883578	31.64	0.0316056	0.1825	0.0676	56.94	53	37.88	1.06001e+08	6.0357e+09	1.94588	1.98876e+06	1.1324e+08	0.0365081
KRA004.F0301.SG1.1	Metacarpal, Metaphasic plate	44.6	10400000000	8481194	4081462	3449754	84.52	343385	287251	50224	237027	27947.4	626.622	8.413	8.327	1.212	0.0052	0.0738	0.52	0	0	0	0	146	0.570765	109.14	0.00916254	0.1202	0.0552	68.35	64	38.9	7.31946e+08	5.00285e+10	16.1289	1.64113e+07	1.12172e+09	0.361635
KRA005.F0301.SG1.1	Metacarpal, Metaphasic plate	58.7	59000000000	10986828	5307895	4089607	77.05	986311	816679	132728	683951	62251.9	1060.51	18.582	19.97	1.194	0.0149	0.1264	1.47	0.01	0	0	0	350	1.34214	90.35	0.0110681	0.1399	0.0632	67.27	62	39.01	9.07781e+09	6.10664e+11	196.875	1.54648e+08	1.04031e+10	3.35392
KRA001.F0102.SG1.1	Dense Metacarpal	58.2	9463750000	11603790	4491190	4491190	83.136	798996	653469	103230	550239	47418.9	814.758	17.79	14.55	1.188	0.0123	0.1165	1.21	0.02	0	0	0	280	1.09771	88.94	0.0112435	0.0833	0.0421	69.47	63	40.43	1.37698e+09	9.56586e+10	30.8398	2.36594e+07	1.64362e+09	0.529894
KRA002.F0301.SG1.1	Dense Metacarpal	41.3	104312500000	9631596	3759608	3759608	84.336	859	504	52	452	46.9289	1.13629	0.023	0.013	1.115	0	0.0029	0	0	0	0	0	1	0.0040437	491	0.00203666	0.1654	0.0471	56.55	51.5	39.58	1.39838e+07	7.90782e+08	0.254944	338590	1.91473e+07	0.00617298
KRA003.F0101.SG1.1	Dense Metacarpal	61.9	4776250000	8696056	3154554	3154554	83.888	126670	94564	13585	80979	9312.15	150.439	4.015	2.998	1.168	0.0014	0.0379	0.14	0	0	0	0	145	0.487778	345.4	0.00289519	0.163	0.0775	54.09	47	40.46	1.43178e+08	7.74447e+09	2.49678	2.31305e+06	1.25113e+08	0.0403357
KRA004.F0101.SG1.1	Dense Metacarpal	65.3	64262500000	8136018	3822397	3300512	86.35	57861	47062	7543	39519	4857.29	74.3842	1.514	1.426	1.191	0.0008	0.0288	0.08	0	0	0	0	12	0.0491279	59.46	0.016818	0.1298	0.0632	64.75	60	38.9	7.91211e+08	5.12309e+10	16.5166	1.21166e+07	7.84547e+08	0.252934
KRA005.F0101.SG1.1	Dense Metacarpal	45.8	6550000000	9288022	4339461	3130723	72.15	505478	411325	75375	335950	36170.2	789.743	11.648	13.138	1.224	0.0069	0.0842	0.68	0	0	0	0	287	1.12101	162.86	0.00614024	0.1129	0.056	63.49	57	39.68	6.20856e+08	3.94181e+10	12.7082	1.35558e+07	8.60658e+08	0.277471
KRA006.F0101.SG1.1	Dense Metacarpal	73.5	125425000000	8592110	4328355	2707788	62.56	3578	2674	457	2217	258.027	3.51058	0.083	0.099	1.206	0	0.0066	0	0	0	0	0	1	0.00313839	72.37	0.0138179	0.1659	0.0717	60.58	56	38.65	7.74859e+07	4.6941e+09	1.51335	1.05423e+06	6.38652e+07	0.0205898
KRA007.F0101.SG1.1	Dense Metacarpal	48.6	18917500000	15118980	5050811	4624892	91.57	43840	34630	5169	29461	1948.61	40.0949	0.868	0.749	1.175	0.0006	0.0241	0.06	0	0	0	0	44	0.14678	253.41	0.00394617	0.0848	0.0384	60.95	53	39.17	1.29705e+08	7.90549e+09	2.54869	2.66882e+06	1.62664e+08	0.0524421
KRA008.F0101.SG1.1	Dense Metacarpal	72.2	10875000000	7200456	3139130	2450345	78.06	176854	144483	24537	119946	16658.1	230.722	5.634	5.896	1.205	0.0024	0.0499	0.24	0	0	0	0	92	0.328807	134.69	0.00742446	0.1143	0.0499	63.06	57	39.59	5.00538e+08	3.15639e+10	10.176	6.93265e+06	4.37173e+08	0.140942
KRA009.F0101.SG1.1	Dense Metacarpal	75.6	21871250000	6718152	3247871	2175974	67	20551	16176	2392	13784	2051.75	27.1396	0.633	0.743	1.174	0.0003	0.0165	0.03	0	0	0	0	10	0.0348241	127.52	0.00784191	0.1369	0.0578	61.38	54	39.4	1.0893e+08	6.6861e+09	2.15556	1.44087e+06	8.84405e+07	0.0285127
KRA010.F0101.SG1.1	Dense Metacarpal	66.2	8196250000	8402668	4135563	2665973	64.46	325985	256694	37727	218967	26059.2	393.644	7.882	9.629	1.172	0.0044	0.0672	0.44	0	0	0	0	218	0.881164	199.53	0.00501178	0.1506	0.0659	62.51	57	39.86	5.0874e+08	3.18014e+10	10.2526	7.6849e+06	4.80383e+08	0.154873
KRA011.F0101.SG1.1	Dense Metacarpal	47.1	139812500000	9006778	4189414	3433604	81.96	1410	1008	168	840	93.2631	1.98011	0.034	0.029	1.2	0	0.0042	0	0	0	0	0	0	NaN	0	N/A	0.1192	0.0543	63.81	57.5	39.58	3.36398e+07	2.14655e+09	0.692038	714221	4.55744e+07	0.0146929
KRA001.G0102.SG1.1	Dense Phalanx	27.7	91512500000	9446706	3638834	3638834	76.393	124318	102678	14211	88467	9364.85	338.081	3.416	2.822	1.161	0.002	0.0452	0.2	0	0	0	0	38	0.168266	84.69	0.0118078	0.0816	0.0438	69.56	64	39.99	2.58223e+09	1.7962e+11	57.9086	9.32214e+07	6.48448e+09	2.09056
KRA002.G0101.SG1.1	Dense Phalanx	49.9	54087500000	7798664	3131159	3131159	84.934	150108	127025	19833	107192	13744.9	275.449	4.794	4.057	1.185	0.0024	0.0491	0.23	0	0	0	0	55	0.210031	89.28	0.0112007	0.0791	0.0289	67.97	61	39.47	2.19422e+09	1.49141e+11	48.0824	4.39724e+07	2.98881e+09	0.963575
KRA003.G0101.SG1.1	Dense Phalanx	69.6	3492500000	7576628	2763128	2763128	88.657	63127	50263	7791	42472	5605.66	80.5411	2.285	1.819	1.183	0.0008	0.0288	0.08	0	0	0	0	51	0.177561	216.44	0.00462022	0.129	0.056	59.87	52	38.49	6.35307e+07	3.80358e+09	1.22626	912798	5.46492e+07	0.0176186
KRA004.G0101.SG1.1	Dense Phalanx	26.2	13818750000	8115898	3789855	3022819	79.76	858638	716977	107552	609425	75090.3	2866.04	22.656	23.719	1.176	0.0131	0.1193	1.29	0.01	0	0	0	262	1.03585	79.32	0.0126072	0.0564	0.0268	66.37	60	39.85	2.61428e+09	1.73509e+11	55.9385	9.97815e+07	6.6225e+09	2.13506
KRA005.G0101.SG1.1	Dense Phalanx	41.6	15570000000	7541942	3685063	2663113	72.27	957388	796688	122457	674231	89397.5	2148.98	25.98	29.916	1.182	0.0145	0.1245	1.43	0.01	0	0	0	492	1.89535	131.18	0.00762311	0.0761	0.0333	66.39	59	40.2	3.36614e+09	2.23478e+11	72.0481	8.09168e+07	5.37207e+09	1.73193
KRA006.G0101.SG1.1	Dense Phalanx	70	57887500000	13923182	6463577	5087347	78.71	787377	645313	105072	540241	38801.5	554.308	12.182	12.685	1.194	0.012	0.1125	1.18	0.01	0	0	0	275	1.11872	93.55	0.0106895	0.127	0.0598	68.56	62	39.13	5.77939e+09	3.96235e+11	127.744	8.25628e+07	5.6605e+09	1.82492
KRA007.G0101.SG1.1	Dense Phalanx	45.7	14111250000	10373686	4649924	3790650	81.52	209631	177004	31527	145477	14023.7	306.863	4.508	4.669	1.217	0.0032	0.0576	0.32	0	0	0	0	88	0.331342	102.02	0.009802	0.0886	0.041	69.15	63	38.93	5.37159e+08	3.71445e+10	11.9752	1.1754e+07	8.12791e+08	0.262039
KRA008.G0101.SG1.1	Dense Phalanx	53	44312500000	7440360	3572227	2722092	76.2	885372	735393	129243	606150	81467.8	1537.13	24.785	27.016	1.213	0.0131	0.118	1.3	0.01	0	0	0	348	1.26598	96.62	0.0103498	0.0847	0.044	66.96	61	39.47	9.12235e+09	6.10833e+11	196.929	1.7212e+08	1.15251e+10	3.71564
KRA009.G0101.SG1.1	Dense Phalanx	43	23033750000	10151110	5251853	3640136	69.31	2560715	2079655	402425	1677230	165226	3842.47	48.758	57.131	1.24	0.0371	0.2132	3.62	0.08	0	0	0	401	1.58718	42.76	0.0233863	0.1335	0.0595	68.53	62	39.78	9.12102e+09	6.25063e+11	201.517	2.12117e+08	1.45364e+10	4.68644
KRA010.G0101.SG1.1	Dense Phalanx	56.1	17498750000	5722616	2665608	2064706	77.46	527171	426363	60925	365438	63858.6	1138.3	19.777	20.65	1.167	0.0073	0.0868	0.72	0	0	0	0	144	0.496952	68.22	0.0146585	0.1226	0.0569	61.74	56	39.25	2.79892e+09	1.72805e+11	55.7115	4.98916e+07	3.08031e+09	0.993075
KRA011.G0101.SG1.1	Dense Phalanx	35.3	9675000000	9920122	4626706	3439952	74.35	268635	213141	32901	180240	18169.1	514.706	5.806	6.196	1.183	0.0035	0.0597	0.35	0	0	0	0	142	0.420846	119.86	0.00834307	0.1874	0.0874	60.35	53	39.98	4.45704e+08	2.68982e+10	8.67184	1.26262e+07	7.61989e+08	0.245661
KRA001.E0102.SG1.1	Dense Rib	73	133312500000	14563518	5533828	5533828	88.09	22491	17769	3005	14764	1013.77	13.8872	0.406	0.321	1.204	0.0003	0.0179	0.03	0	0	0	0	10	0.0354276	112.53	0.00888652	0.1093	0.0459	66.05	60	39.47	4.28064e+08	2.82736e+10	9.11526	5.86388e+06	3.8731e+08	0.124867
KRA002.E0101.SG1.1	Dense Rib	57.3	14488750000	5195490	2033184	2033184	87.7	20058	15941	2168	13773	2650.95	46.2645	0.987	0.784	1.157	0.0003	0.0166	0.03	0	0	0	0	43	0.185105	677.4	0.00147623	0.114	0.0465	61.64	56	40.5	1.13598e+08	7.00217e+09	2.25746	1.98251e+06	1.22202e+08	0.0393972
KRA003.E0101.SG1.1	Dense Rib	43.7	48387500000	7446710	2784323	2784323	87.084	6225	4339	668	3671	492.969	11.2808	0.224	0.156	1.182	0.0001	0.0086	0.01	0	0	0	0	10	0.0397731	541.67	0.00184614	0.1591	0.0724	62.1	55	39.82	7.54055e+07	4.68268e+09	1.50967	1.72553e+06	1.07155e+08	0.0345463
KRA004.E0101.SG1.1	Dense Rib	50.6	26450000000	6613852	3027391	2452800	81.02	17974	14183	2068	12115	1831.76	36.2008	0.594	0.578	1.171	0.0002	0.0156	0.02	0	0	0	0	56	0.206832	861.9	0.00116023	0.1113	0.0478	61.61	55	40.64	1.23915e+08	7.63443e+09	2.4613	2.44892e+06	1.50878e+08	0.0486423
KRA005.E0101.SG1.1	Dense Rib	45.8	63412500000	8796148	4142999	3219760	77.72	11470	9229	1567	7662	871.063	19.0188	0.277	0.287	1.205	0.0002	0.0127	0.02	0	0	0	0	7	0.0320478	198.79	0.00503043	0.1159	0.0505	65.21	60	39.06	1.41259e+08	9.21147e+09	2.96973	3.08425e+06	2.01124e+08	0.0648412
KRA006.E0101.SG1.1	Dense Rib	55.8	62600000000	10164146	4241095	3828396	90.27	78087	65009	9921	55088	5419.84	97.1297	1.841	1.698	1.18	0.0012	0.0351	0.12	0	0	0	0	28	0.0984368	80.54	0.0124162	0.0931	0.042	68.71	63	38.25	9.59555e+08	6.5931e+10	21.2558	1.71963e+07	1.18156e+09	0.380928
KRA007.E0101.SG1.1	Dense Rib	56.2	32437500000	9850998	3492313	3170552	90.79	11912	8863	1379	7484	759.72	13.5181	0.341	0.28	1.184	0.0001	0.0117	0.01	0	0	0	0	18	0.0698896	512.49	0.00195126	0.1622	0.0679	56.56	50	39.56	8.23218e+07	4.65612e+09	1.50111	1.4648e+06	8.28491e+07	0.0267101
KRA008.E0101.SG1.1	Dense Rib	61.6	22280000000	10835766	4508208	3769664	83.62	77049	63868	10561	53307	4919.54	79.8627	1.709	1.694	1.198	0.0012	0.0354	0.12	0	0	0	0	27	0.105196	84.43	0.0118441	0.0641	0.0304	72.41	68	39.27	3.15642e+08	2.28556e+10	7.36853	5.12406e+06	3.71033e+08	0.119619
KRA009.E0101.SG1.1	Dense Rib	56.6	19938750000	9359482	3860354	3405496	88.22	5936	4124	634	3490	372.884	6.58805	0.154	0.121	1.182	0.0001	0.0078	0.01	0	0	0	0	2	0.00519042	87.27	0.0114587	0.1757	0.0675	52.78	48	37.31	2.13005e+07	1.12424e+09	0.362449	376334	1.98629e+07	0.00640369
KRA010.E0101.SG1.1	Dense Rib	75.1	57300000000	11162532	5495802	3922420	71.37	18910	15099	2688	12411	1111.84	14.8049	0.344	0.385	1.217	0.0003	0.0166	0.03	0	0	0	0	7	0.0254089	92.05	0.0108637	0.0881	0.0351	68.89	62	39.34	1.57424e+08	1.0845e+10	3.49636	2.0962e+06	1.44407e+08	0.046556
KRA011.E0101.SG1.1	Dense Rib	35.7	108075000000	6175812	2740778	2311012	84.32	11100	8797	1241	7556	1223.48	34.2712	0.405	0.381	1.164	0.0002	0.0124	0.02	0	0	0	0	13	0.0511799	336.08	0.00297548	0.1561	0.0624	62.51	56	39.48	3.46885e+08	2.16838e+10	6.99074	9.71668e+06	6.07389e+08	0.195819
KRA001.J0102.SG1.1	Dense Talus	77.9	115862500000	6689964	2625655	2625655	85.349	55565	45734	6762	38972	5825.44	74.781	2.116	1.742	1.174	0.0009	0.0312	0.09	0	0	0	0	29	0.0963245	101.88	0.00981547	0.0888	0.0444	75.14	71	40.09	2.01811e+09	1.51641e+11	48.8881	2.59064e+07	1.94661e+09	0.627576
KRA002.J0101.SG1.1	Dense Talus	74.5	85462500000	7326832	2893212	2893212	78.626	53599	44053	6537	37516	5120.36	68.7296	1.853	1.523	1.174	0.0008	0.0283	0.08	0	0	0	0	92	0.371296	470.43	0.00212571	0.1321	0.0604	65.29	59	39.47	1.30128e+09	8.49606e+10	27.3908	1.74668e+07	1.14041e+09	0.367662
KRA003.J0101.SG1.1	Dense Talus	45.9	22690000000	7688826	2673274	2673274	68.667	621534	511769	80113	431656	56140.7	1223.11	23.25	19.144	1.186	0.0101	0.1059	0.99	0.01	0	0	0	560	2.24546	222.52	0.00449398	0.1268	0.0619	72.46	67	39.38	4.34375e+09	3.14748e+11	101.473	9.46351e+07	6.85726e+09	2.21074
KRA004.J0101.SG1.1	Dense Talus	49	10386250000	9182056	4575331	3323562	72.64	691767	573644	92291	481353	52423.2	1069.86	15.119	17.26	1.192	0.0104	0.1068	1.03	0.01	0	0	0	263	1.03983	100.28	0.00997208	0.1072	0.0427	66.73	61	40.13	1.3022e+09	8.6896e+10	28.0148	2.65756e+07	1.77339e+09	0.571731
KRA005.J0101.SG1.1	Dense Talus	58.7	22756250000	12132296	5972918	4730327	79.2	3862329	3185781	604424	2581357	212767	3624.66	64.664	67.348	1.234	0.0548	0.2607	5.28	0.18	0.01	0	0	1705	6.49092	118.57	0.00843384	0.1294	0.0594	65.7	59	38.93	1.21375e+10	7.97435e+11	257.089	2.06772e+08	1.35849e+10	4.37971
KRA007.J0101.SG1.1	Dense Talus	58.8	48287500000	10757290	4321907	3786854	87.62	674203	553993	91759	462234	42969.4	730.772	15.6	14.629	1.199	0.0097	0.1013	0.96	0.01	0	0	0	306	1.10067	113.23	0.00883158	0.1093	0.0464	65.15	58	39.4	6.18961e+09	4.03253e+11	130.007	1.05266e+08	6.85805e+09	2.211
KRA008.J0101.SG1.1	Dense Talus	48	17897500000	8493756	3454355	2991108	86.59	77044	61804	10363	51441	6056.33	126.174	2.23	2.066	1.201	0.001	0.0324	0.1	0	0	0	0	88	0.314624	301.51	0.00331664	0.134	0.052	62.9	57	39.51	3.20215e+08	2.01415e+10	6.49352	6.67115e+06	4.19615e+08	0.135282
KRA009.J0101.SG1.1	Dense Talus	68.4	10423750000	15937690	8569829	5559209	64.87	4140844	3413327	602699	2810628	176351	2578.23	48.319	61.4	1.214	0.0656	0.3111	6.28	0.25	0.01	0	0	1711	6.75925	103.1	0.00969932	0.1182	0.049	72.25	67	40.03	4.15174e+09	2.99963e+11	96.7065	6.06979e+07	4.38542e+09	1.41384
KRA010.J0101.SG1.1	Dense Talus	71.3	13055000000	9908620	4810857	3616424	75.17	687106	563808	84011	479797	48422.2	679.133	14.282	15.59	1.175	0.0107	0.107	1.06	0.01	0	0	0	456	1.81743	170.3	0.00587199	0.1127	0.0546	68.92	63	39.85	1.52998e+09	1.05446e+11	33.9953	2.14583e+07	1.47891e+09	0.476792
KRA011.J0101.SG1.1	Dense Talus	71.3	11956250000	9744868	4512015	3769607	83.55	538695	443110	82070	361040	37049.2	519.625	11.939	11.755	1.227	0.0079	0.0912	0.78	0	0	0	0	242	0.947975	120.68	0.00828638	0.1056	0.0497	67.41	62	39	1.17418e+09	7.91517e+10	25.5181	1.64682e+07	1.11012e+09	0.357898
KRA001.D0202.SG1.1	Dense Vertebral Body	43.3	54162500000	8705962	3503854	3503854	91.778	310835	256938	37840	219098	25166.4	581.211	8.871	7.333	1.173	0.005	0.0729	0.49	0	0	0	0	101	0.450118	90.88	0.0110035	0.11	0.0476	70.01	64	39.56	3.97174e+09	2.78062e+11	89.6456	9.17261e+07	6.42175e+09	2.07034
KRA002.D0201.SG1.1	Dense Vertebral Body	44.3	88712500000	6460916	2629991	2629991	82.308	78109	66276	9453	56823	8794.88	198.53	2.97	2.52	1.166	0.0013	0.0368	0.13	0	0	0	0	44	0.212747	160.84	0.00621736	0.0784	0.0361	72.12	67	39.55	2.23556e+09	1.61229e+11	51.9793	5.04642e+07	3.63948e+09	1.17335
KRA003.D0201.SG1.1	Dense Vertebral Body	48	47937500000	7714196	3153165	3153165	90.182	1392894	1149276	186606	962670	124792	2599.83	44.174	36.448	1.194	0.0205	0.1549	2	0.04	0	0	0	310	1.2976	63.41	0.0157704	0.1183	0.0512	65.83	60	39.75	1.74724e+10	1.15021e+12	370.821	3.64009e+08	2.39627e+10	7.72544
KRA004.D0201.SG1.1	Dense Vertebral Body	59.6	3093750000	8175840	3853837	3214420	83.41	180788	146992	23764	123228	15072.2	252.889	4.691	4.573	1.193	0.0024	0.0494	0.24	0	0	0	0	35	0.13133	54.49	0.018352	0.1324	0.0554	60.57	55	38.69	1.18001e+08	7.14732e+09	2.30426	1.97988e+06	1.19921e+08	0.038662
KRA005.D0201.SG1.1	Dense Vertebral Body	39.3	10123750000	6208364	2735664	2271312	83.03	478460	401067	67288	333779	53762.8	1368.01	17.49	17.658	1.202	0.0069	0.0848	0.69	0	0	0	0	97	0.34124	49.13	0.0203542	0.0833	0.0325	64.44	59	38.64	1.48421e+09	9.56425e+10	30.8346	3.77662e+07	2.43365e+09	0.784597
KRA006.D0201.SG1.1	Dense Vertebral Body	41	21885000000	9238260	3918421	3378618	86.22	652169	529756	83193	446563	48338.4	1178.99	16.644	15.68	1.186	0.0097	0.1023	0.96	0.01	0	0	0	154	0.637938	65.89	0.0151768	0.1373	0.0649	67.14	61	38.63	2.95877e+09	1.98652e+11	64.0443	7.21651e+07	4.84517e+09	1.56206
KRA007.D0201.SG1.1	Dense Vertebral Body	44.9	36700000000	10091296	4606240	3748631	81.38	1064262	887903	152125	735778	72912.1	1623.88	23.105	23.686	1.207	0.0158	0.1327	1.56	0.02	0	0	0	232	0.899511	56.98	0.01755	0.1002	0.0402	66.44	61	38.69	7.07433e+09	4.70018e+11	151.531	1.57557e+08	1.04681e+10	3.37486
KRA008.D0201.SG1.1	Dense Vertebral Body	51	29575000000	10838658	4819427	4111822	85.32	1323676	1079147	183793	895354	82607.5	1619.75	27.465	26.245	1.205	0.0185	0.1432	1.82	0.02	0	0	0	308	1.1906	64.42	0.0155231	0.1112	0.0452	63.93	58	39.44	6.62232e+09	4.23365e+11	136.491	1.29849e+08	8.30127e+09	2.67628
KRA009.D0201.SG1.1	Dense Vertebral Body	53.2	57800000000	13001374	5794331	4779465	82.49	743317	612448	103312	509136	39160.2	736.093	12.828	12.814	1.203	0.0112	0.1108	1.11	0.01	0	0	0	162	0.664434	59.09	0.0169233	0.1377	0.0636	68.39	63	39.66	6.10933e+09	4.17817e+11	134.702	1.14837e+08	7.85371e+09	2.53199
KRA010.D0201.SG1.1	Dense Vertebral Body	62.3	24761250000	7889678	3767676	2989071	79.33	655239	525818	87524	438294	55552.8	891.699	17.391	17.591	1.2	0.0095	0.1012	0.94	0.01	0	0	0	163	0.68097	71.92	0.0139043	0.1198	0.0574	66.91	61	39.2	3.45569e+09	2.3122e+11	74.5441	5.54685e+07	3.7114e+09	1.19653
KRA011.D0201.SG1.1	Dense Vertebral Body	69	12750000000	8874824	4074025	3486598	85.58	38156	30213	5132	25081	2826.08	40.9577	0.937	0.867	1.205	0.0005	0.0224	0.05	0	0	0	0	21	0.0796065	159.35	0.00627549	0.1601	0.0691	61.72	56	38.7	9.45541e+07	5.83588e+09	1.88146	1.37035e+06	8.4578e+07	0.0272675
KRA001.A0202.SG1.1	Dentin	52.9	29662500000	14007510	6020567	6020567	84.43	1993366	1560458	235575	1324883	94583.8	1787.97	33.109	25.919	1.178	0.0247	0.1836	2.41	0.05	0	0	0	3409	14.1092	572.61	0.00174639	0.1158	0.0495	57.75	55	39.44	7.68816e+09	4.43991e+11	143.14	1.45334e+08	8.39303e+09	2.70587
KRA002.A0201.SG1.1	Dentin	42.5	15192500000	10517714	4300628	4300628	84.224	496651	386084	54447	331637	31531.3	741.913	11.548	8.977	1.164	0.0057	0.0766	0.56	0	0	0	0	587	2.3066	407.27	0.00245537	0.1748	0.0727	52.98	48	36.83	1.36389e+09	7.22589e+10	23.2959	3.20915e+07	1.70021e+09	0.548138
KRA003.A0201.SG1.1	Dentin	50	45025000000	6430044	2569133	2569133	91.148	36266	26850	3685	23165	3602.62	72.0524	1.412	1.045	1.159	0.0004	0.0191	0.03	0	0	0	0	247	1.12511	3251.97	0.000307506	0.1764	0.073	47.04	41	31.01	4.70556e+08	2.2135e+10	7.13619	9.41112e+06	4.42699e+08	0.142724
KRA004.A0201.SG1.1	Dentin	44.6	118037500000	8449482	4088066	3214778	78.64	5295	3835	618	3217	380.733	8.53662	0.13	0.119	1.192	0.0001	0.0073	0.01	0	0	0	0	57	0.241294	4654.82	0.000214831	0.1518	0.0725	51.13	46	40.7	1.10731e+08	5.66165e+09	1.82529	2.48275e+06	1.26943e+08	0.0409257
KRA005.A0201.SG1.1	Dentin	43.6	6223750000	10957078	5201886	3918096	75.32	132026	103412	18384	85028	7760.1	177.984	2.538	2.639	1.216	0.0019	0.0731	0.18	0	0	0	0	4731	22.2455	12524	7.98467e-05	0.1555	0.0779	69.01	64	39.78	1.23726e+08	8.53836e+09	2.75272	2.83776e+06	1.95834e+08	0.0631358
KRA006.A0201.SG1.1	Dentin	46.8	42837500000	11946450	5757121	4396361	76.36	33911	23869	4299	19570	1638.14	35.0031	0.589	0.543	1.22	0.0004	0.0207	0.04	0	0	0	0	284	1.13857	2769.16	0.00036112	0.2165	0.105	66.01	61	37.96	1.77604e+08	1.17236e+10	3.77964	3.79496e+06	2.50505e+08	0.0807616
KRA007.A0201.SG1.1	Dentin	41.4	2706125000	8290522	3585390	3000060	83.67	71929	54024	8872	45152	5446.22	131.551	2.006	1.801	1.196	0.001	0.075	0.09	0	0	0	0	5335	25.5163	28835.9	3.4679e-05	0.1867	0.0872	70.04	65	39.1	4.07754e+07	2.85591e+09	0.92073	984913	6.89833e+07	0.0222398
KRA008.A0201.SG1.1	Dentin	60.3	14395000000	7607338	3948357	2957506	74.9	1726588	1372731	219576	1153155	151585	2513.84	43.729	46.415	1.19	0.0258	0.1754	2.52	0.04	0	0	0	4204	18.3972	716.03	0.00139659	0.171	0.084	69.24	64	39.02	5.00473e+09	3.46528e+11	111.719	8.29972e+07	5.74673e+09	1.85271
KRA009.A0201.SG1.1	Dentin	43.5	8582500000	8383946	3875182	3143937	81.13	198088	151868	22983	128885	15372.8	353.398	5.112	4.831	1.178	0.0026	0.062	0.25	0	0	0	0	2946	12.9562	5092.86	0.000196353	0.183	0.0883	62.77	58	39.51	3.36347e+08	2.11125e+10	6.80656	7.73212e+06	4.85345e+08	0.156473
KRA010.A0201.SG1.1	Dentin	81.4	4496250000	8742522	4235852	3303328	77.98	1810008	1422430	228204	1194226	136600	1678.13	42.731	43.061	1.191	0.0222	0.1836	2.16	0.03	0	0	0	7833	36.4376	1656.85	0.000603555	0.1291	0.0533	57.52	54	41.44	1.50987e+09	8.68479e+10	27.9993	1.85488e+07	1.06693e+09	0.343972
KRA011.A0201.SG1.1	Dentin	76.4	75150000000	10542404	5084783	4306788	84.7	1130399	933207	147080	786127	74568.1	976.022	22.231	21.668	1.187	0.015	0.1297	1.47	0.02	0	0	0	454	1.83934	123	0.00813008	0.1333	0.0536	58.93	55	34.79	1.37922e+10	8.12776e+11	262.035	1.80527e+08	1.06384e+10	3.42977
EXB020.B0202.SG1.1	Extraction Blank	0	208225000	12299750	325612	325612	68.238	11355	9241	2248	6993	568.548	N/A	3.487	2.838	1.321	0.0001	0.0214	0.01	0	0	0	0	2	0.0118293	95.89	0.0104286	0.0092	0.0041	54.64	48	41.19	5.90951e+06	3.22896e+08	0.1041	#DIV/0!	#DIV/0!	#DIV/0!
EXB020.B0401.SG1.1	Extraction Blank	0	220300000	7787780	129108	129108	50.536	6765	5293	1182	4111	527.878	N/A	5.24	4.1	1.288	0.0001	0.0159	0.01	0	0	0	0	1	0.00337981	48.39	0.0206654	0.0093	0.0034	52.6	43	41.63	9.03157e+06	4.75061e+08	0.153157	#DIV/0!	#DIV/0!	#DIV/0!
EXB020.B0501.SG1.1	Extraction Blank	0	344500000	7707972	631002	631002	60.479	27014	22091	3446	18645	2418.92	N/A	4.281	3.501	1.185	0.0004	0.0219	0.03	0	0	0	0	12	0.0348241	98.72	0.0101297	0.0249	0.0188	58.6	51	40.59	1.20607e+07	7.06759e+08	0.227855	#DIV/0!	#DIV/0!	#DIV/0!
EXB020.B0601.SG1.1	Extraction Blank	0	64012500	6704756	171849	138916	80.84	19683	16110	2698	13412	2000.37	N/A	11.454	11.597	1.201	0.0003	0.0163	0.03	0	0	0	0	4	0.0140624	52.83	0.0189286	0.011	0.0031	61.47	53	40.97	6.00086e+06	3.68873e+08	0.118923	#DIV/0!	#DIV/0!	#DIV/0!
EXB020.B0701.SG1.1	Extraction Blank	0	65812500	8222976	255526	206458	80.8	27458	23203	3928	19275	2344.04	N/A	10.746	11.239	1.204	0.0004	0.02	0.04	0	0	0	0	11	0.0434546	109.04	0.00917095	0.0063	0.0017	64.05	55	39.47	5.97609e+06	3.82769e+08	0.123403	#DIV/0!	#DIV/0!	#DIV/0!
EXB020.B0801.SG1.1	Extraction Blank	0	124225000	11376488	334298	241449	72.23	48860	41783	8090	33693	2961.63	N/A	14.616	17.305	1.24	0.0008	0.0286	0.08	0	0	0	0	23	0.0843744	104.04	0.00961169	0.0051	0.0025	74.56	71	40.08	1.55265e+07	1.15766e+09	0.373223	#DIV/0!	#DIV/0!	#DIV/0!
EXB020.B0901.SG1.1	Extraction Blank	0	112900000	11993380	294999	218730	74.15	29987	24642	5395	19247	1604.8	N/A	10.165	11.266	1.28	0.0004	0.0199	0.04	0	0	0	0	13	0.0535941	137.75	0.00725953	0.0087	0.0036	62.63	55	40.47	9.43082e+06	5.90652e+08	0.190423	#DIV/0!	#DIV/0!	#DIV/0!
EXB020.B1001.SG1.1	Extraction Blank	0	110262500	6013794	127714	90013	70.48	8797	7142	1745	5397	897.437	N/A	6.888	7.934	1.323	0.0001	0.0101	0.01	0	0	0	0	5	0.0133382	133.3	0.00750188	0.0055	0.0027	57.44	49	40.29	6.16608e+06	3.5418e+08	0.114186	#DIV/0!	#DIV/0!	#DIV/0!
EXB020.B1101.SG1.1	Extraction Blank	0	137262500	8154466	145677	105133	72.17	20253	16790	3404	13386	1641.55	N/A	13.903	15.97	1.254	0.0003	0.0163	0.03	0	0	0	0	10	0.0369968	140.81	0.00710177	0.0066	0.0016	60.81	53	40.23	1.58202e+07	9.62026e+08	0.310152	#DIV/0!	#DIV/0!	#DIV/0!
EXB020.B1201.SG1.1	Extraction Blank	0	175175000	8795882	205747	148776	72.31	32090	26884	5109	21775	2475.59	N/A	15.597	18.07	1.235	0.0005	0.0214	0.05	0	0	0	0	19	0.0770716	169.45	0.00590145	0.0123	0.0069	64.73	58	40.12	2.28893e+07	1.48162e+09	0.477668	#DIV/0!	#DIV/0!	#DIV/0!
EXB020.B1301.SG1.1	Extraction Blank	0	191100000	6282356	164725	48668	29.54	8903	7110	1394	5716	909.85	N/A	5.405	14.609	1.244	0.0001	0.0104	0.01	0	0	0	0	6	0.0203392	191.12	0.00523231	0.0122	0.0078	57.7	51	42.13	8.24842e+06	4.75934e+08	0.153439	#DIV/0!	#DIV/0!	#DIV/0!
KRA001.H0102.SG1.1	Ischial Tuberosity	40.4	70187500000	10169924	4029994	4029994	85.27	187765	156379	22186	134193	13195.1	326.611	4.659	3.88	1.165	0.0031	0.0563	0.3	0	0	0	0	64	0.26791	87.38	0.0114443	0.0732	0.0315	70.77	65	39.82	2.72354e+09	1.92745e+11	62.1399	6.74144e+07	4.77091e+09	1.53812
KRA002.H0101.SG1.1	Ischial Tuberosity	76.3	56437500000	6858874	2784527	2784527	87.162	3328	2323	336	1987	289.698	3.79682	0.12	0.083	1.169	0	0.0063	0	0	0	0	0	2	0.00669926	168.96	0.00591856	0.0966	0.0514	61.83	54	40.33	4.70832e+07	2.91115e+09	0.93854	617079	3.8154e+07	0.0123007
KRA003.H0101.SG1.1	Ischial Tuberosity	41.2	30575000000	6320082	2333086	2333086	93.115	2362	1546	226	1320	208.858	5.06937	0.101	0.066	1.171	0	0.0053	0	0	0	0	0	0	NaN	0	N/A	0.1693	0.05	65.42	58	39	2.02603e+07	1.32543e+09	0.427311	491754	3.21706e+07	0.0103716
KRA004.H0101.SG1.1	Ischial Tuberosity	51.9	75287500000	9657260	4688496	3787394	80.78	153079	127042	22996	104046	10773.9	207.589	3.265	3.354	1.221	0.0022	0.0471	0.22	0	0	0	0	48	0.188666	86.77	0.0115247	0.1124	0.0519	64.72	60	39.72	2.04003e+09	1.32031e+11	42.566	3.93069e+07	2.54395e+09	0.820154
KRA005.H0101.SG1.1	Ischial Tuberosity	56.4	1795000000	8700010	3823093	3258959	85.24	19712	14997	1915	13082	1503.68	26.6609	0.516	0.46	1.146	0.0003	0.0159	0.03	0	0	0	0	18	0.0637938	253.07	0.00395148	0.173	0.0719	59.73	55	37.55	7.04132e+06	4.20578e+08	0.135592	124846	7.45706e+06	0.00240412
KRA006.H0101.SG1.1	Ischial Tuberosity	46.7	43237500000	8763516	3691644	3109505	84.23	15706	11064	1669	9395	1072.06	22.9563	0.425	0.356	1.178	0.0002	0.0141	0.02	0	0	0	0	15	0.0489468	248.63	0.00402204	0.1552	0.0706	64.95	58	39.01	1.29584e+08	8.41651e+09	2.71344	2.77483e+06	1.80225e+08	0.0581036
KRA007.H0101.SG1.1	Ischial Tuberosity	41.5	32537500000	13098474	5000018	4609590	92.19	22093	17420	3141	14279	1090.13	26.2681	0.442	0.378	1.22	0.0003	0.0175	0.03	0	0	0	0	6	0.0209427	69.38	0.0144134	0.0697	0.0296	65.47	60	38.27	1.1336e+08	7.4217e+09	2.39271	2.73157e+06	1.78836e+08	0.0576558
KRA009.H0101.SG1.1	Ischial Tuberosity	62.3	15575000000	9650506	4089492	3358374	82.12	462147	389167	66000	323167	33487.1	537.513	11.301	11.588	1.204	0.0075	0.0902	0.75	0	0	0	0	138	0.549218	72.96	0.0137061	0.0954	0.0436	72.14	67	38.73	1.48216e+09	1.06923e+11	34.4714	2.37907e+07	1.71626e+09	0.553313
KRA010.H0101.SG1.1	Ischial Tuberosity	70.8	16266250000	11802800	5676712	4843700	85.33	214479	181163	31233	149930	12702.9	179.42	3.778	3.74	1.208	0.0034	0.0595	0.34	0	0	0	0	45	0.173879	51.22	0.0195236	0.0708	0.0299	70.12	65	38.62	5.19111e+08	3.64001e+10	11.7352	7.33207e+06	5.14125e+08	0.165751
KRA001.B0102.SG1.1	Petrous	50	45450000000	11496688	4865839	4865839	84.827	3542084	2656260	395649	2260611	196631	3932.63	72.795	54.59	1.175	0.05	0.2668	4.81	0.17	0.01	0	0	1693	6.48186	129.8	0.00770416	0.198	0.1063	68.43	62	40.22	2.48111e+10	1.69783e+12	547.37	4.96223e+08	3.39565e+10	10.9474
KRA002.B0101.SG1.1	Petrous	51.1	78087500000	8946968	3678333	3678333	86.179	415148	328958	49860	279098	31194.7	610.464	11.286	8.943	1.179	0.006	0.0793	0.59	0.01	0	0	0	186	0.738367	123.6	0.00809061	0.2022	0.0951	66.31	61	39.54	6.98346e+09	4.63074e+11	149.292	1.36663e+08	9.0621e+09	2.92157
KRA003.B0101.SG1.1	Petrous	48.3	112562500000	7648928	3030162	3030162	85.929	112880	88366	13550	74816	9781.24	202.51	3.725	2.916	1.181	0.0016	0.041	0.16	0	0	0	0	37	0.13314	81.39	0.0122865	0.1894	0.0998	67.72	62	38.8	3.28256e+09	2.22295e+11	71.6668	6.7962e+07	4.60238e+09	1.48378
KRA004.B0101.SG1.1	Petrous	63	73712500000	7749158	3901172	3043602	78.02	1601413	1245028	199906	1045122	134869	2140.78	41.05	40.906	1.191	0.0223	0.1585	2.19	0.03	0	0	0	641	2.45114	109.86	0.00910249	0.195	0.0977	66.13	61	39.86	2.35248e+10	1.55569e+12	501.547	3.73409e+08	2.46935e+10	7.96106
KRA005.B0101.SG1.1	Petrous	54	115912500000	7295494	3719432	2926724	78.69	2348204	1773483	278844	1494639	204872	3793.92	63.133	60.596	1.187	0.0323	0.197	3.16	0.06	0	0	0	1019	3.91279	121.08	0.008259	0.1916	0.0941	66.98	61	39.76	5.52689e+10	3.70191e+12	1193.48	1.0235e+09	6.85539e+10	22.1014
KRA006.B0101.SG1.1	Petrous	58	94837500000	11882770	5186714	4416405	85.15	878047	642245	102305	539940	45438.9	783.429	16.929	14.542	1.189	0.0107	0.106	1.06	0.01	0	0	0	312	1.16259	108.68	0.00920132	0.2614	0.1296	61.37	57	37.87	1.17433e+10	7.20684e+11	232.345	2.0247e+08	1.24256e+10	4.00594
KRA007.B0101.SG1.1	Petrous	64	141662500000	10536878	4963238	4196778	84.56	2089264	1520604	244714	1275890	121088	1892	42.095	36.233	1.192	0.0265	0.1736	2.6	0.04	0	0	0	1082	4.13139	156.01	0.00640985	0.2264	0.1169	64.31	59	39.21	4.34016e+10	2.79116e+12	899.855	6.7815e+08	4.36118e+10	14.0602
KRA008.B0101.SG1.1	Petrous	47.1	64512500000	7285082	4004841	2492767	62.24	1268055	916519	126536	789983	108438	2302.3	31.663	36.767	1.16	0.0163	0.1325	1.61	0.02	0	0	0	570	2.12801	130.33	0.00767283	0.2374	0.1212	64.03	59	38.42	1.47639e+10	9.4533e+11	304.769	3.13458e+08	2.00707e+10	6.47069
KRA009.B0101.SG1.1	Petrous	57.3	57137500000	12682036	7092919	4008136	56.51	748586	571916	112554	459362	36221.5	632.137	10.554	14.269	1.245	0.0101	0.1039	1	0.01	0	0	0	201	0.785563	77.52	0.0128999	0.232	0.105	68.33	63	38.76	4.60711e+09	3.14804e+11	101.491	8.04033e+07	5.49396e+09	1.77122
KRA010.B0101.SG1.1	Petrous	54	121000000000	12715770	5991339	5372745	89.68	3645358	2804169	440686	2363483	185870	3442.04	60.844	52.192	1.186	0.0415	0.2221	4.02	0.12	0	0	0	1214	4.47088	107.79	0.0092773	0.159	0.0638	54.36	51	41.95	5.66325e+10	3078542183582	992.506	1.04875e+09	5.701e+10	18.3797
KRA011.B0101.SG1.1	Petrous	56.8	86075000000	10488244	5782619	3805800	65.81	2942951	2275502	351835	1923667	183412	3229.08	50.893	59.79	1.183	0.0444	0.2421	4.3	0.12	0	0	0	850	3.32404	74.96	0.0133404	0.205	0.0955	71.39	65	39.95	3.38711e+10	2.41806e+12	779.57	5.96323e+08	4.25715e+10	13.7248
POS008.C0101.SG1.1	Positive Control	50.3	398750000000	7547276	2890832	2890832	97.644	269	46	3	43	5.69742	0.113269	0.009	0.002	1.07	0	0.0009	0	0	0	0	0	0	NaN	0	N/A	0	0	54.65	43	39.88	6.34506e+06	3.46757e+08	0.111793	126144	6.89379e+06	0.00222252
POS008.C0201.SG1.1	Positive Control	50.1	260250000000	6986736	2760546	2760546	97.894	222	60	14	46	6.5839	0.131415	0.008	0.002	1.304	0	0.0009	0	0	0	0	0	0	NaN	0	N/A	0.0714	0.1	55.91	44	44.42	5.65649e+06	3.16254e+08	0.101959	112904	6.31246e+06	0.0020351
POS008.C0301.SG1.1	Positive Control	54.1	457500000000	5529962	1960314	1960314	97.511	292	72	13	59	10.6692	0.197212	0.015	0.004	1.22	0	0.001	0	0	0	0	0	0	NaN	0	N/A	0	0	54.93	48	38.39	1.68034e+07	9.23012e+08	0.297574	310599	1.70612e+07	0.00550045
POS008.C0401.SG1.1	Positive Control	48	419500000000	6854902	2804332	2676176	95.43	451	302	34	268	39.0961	0.814502	0.016	0.011	1.127	0	0.0023	0	0	0	0	0	0	NaN	0	N/A	0.1029	0.0167	59.37	52.5	38.82	4.51762e+07	2.68211e+09	0.864698	941170	5.58773e+07	0.0180145
POS008.C0501.SG1.1	Positive Control	54	533500000000	12296912	4788018	4585557	95.77	374	179	18	161	13.0927	0.242458	0.008	0.004	1.112	0	0.0018	0	0	0	0	0	0	NaN	0	N/A	0.0606	0.0645	60.76	49	38.63	1.99449e+07	1.21185e+09	0.390695	369350	2.24417e+07	0.00723508
POS008.C0601.SG1.1	Positive Control	47.8	266250000000	13267174	5432372	5146337	94.73	338	119	11	108	8.14039	0.170301	0.006	0.002	1.102	0	0.0014	0	0	0	0	0	0	NaN	0	N/A	0	0.1154	58.16	51	39.52	5.8324e+06	3.39212e+08	0.10936	122017	7.09649e+06	0.00228787
POS008.C0801.SG1.1	Positive Control	47.3	464500000000	7006536	2671617	2575362	96.4	480	218	25	193	27.5457	0.582362	0.018	0.008	1.13	0	0.0019	0	0	0	0	0	0	NaN	0	N/A	0.0476	0.0238	55.34	50	39.2	3.79025e+07	2.09753e+09	0.676231	801322	4.43451e+07	0.0142966
POS008.C0901.SG1.1	Positive Control	59.5	408250000000	10086264	3733277	3591803	96.21	517	218	37	181	17.9452	0.3016	0.014	0.006	1.204	0	0.0018	0	0	0	0	0	0	NaN	0	N/A	0	0.027	58.17	54	40.86	2.38392e+07	1.38673e+09	0.447074	400660	2.33064e+07	0.00751385
POS008.C1001.SG1.1	Positive Control	76	314875000000	7765568	3160221	3026907	95.78	347	174	14	160	20.6038	0.271102	0.011	0.006	1.088	0	0.0018	0	0	0	0	0	0	NaN	0	N/A	0.1224	0.0238	65.24	60	40.5	1.73368e+07	1.13106e+09	0.364646	228116	1.48823e+07	0.00479798
POS008.C1101.SG1.1	Positive Control	60.8	356750000000	10293542	4003817	3842056	95.96	364	105	17	88	8.54905	0.140609	0.009	0.003	1.193	0	0.0012	0	0	0	0	0	0	NaN	0	N/A	0	0	52.9	42.5	40.95	9.35576e+06	4.9492e+08	0.159559	153878	8.14013e+06	0.00262433
KRA001.A0302.SG1.1	Pulp	15.7	179650000000	11882332	5212554	5212554	91.102	2170919	1651878	226456	1425422	119961	7640.86	41.648	31.69	1.159	0.0253	0.1759	2.47	0.05	0	0	0	1988	7.18142	284.64	0.00351321	0.1124	0.0478	54.88	51	40.89	5.69318e+10	3.12442e+12	1007.29	3.62623e+09	1.99007e+11	64.1589
KRA002.A0301.SG1.1	Pulp	20.8	20858750000	9066336	3689796	3689796	83.688	285840	222012	30045	191967	21173.6	1017.96	7.747	6.017	1.157	0.0031	0.0559	0.3	0	0	0	0	390	1.64385	538.7	0.00185632	0.1778	0.0719	49.35	46	35.34	1.25505e+09	6.19369e+10	19.9681	6.03391e+07	2.97774e+09	0.960006
KRA003.A0301.SG1.1	Pulp	11.4	75000000000	7982128	3173823	3173823	93.556	197526	150697	19631	131066	16419.9	1440.34	6.224	4.748	1.15	0.0017	0.0424	0.17	0	0	0	0	250	1.20297	705.66	0.00141711	0.1674	0.0666	40.42	38	26.46	3.56109e+09	1.43939e+11	46.4053	3.12376e+08	1.26263e+10	4.07064
KRA004.A0301.SG1.1	Pulp	45.8	148162500000	7119226	3383107	2829753	83.64	186538	137460	18451	119009	16716.6	364.99	5.514	4.858	1.155	0.0019	0.0443	0.19	0	0	0	0	75	0.22361	115.18	0.00868206	0.168	0.0817	50.53	47	42.63	6.02003e+09	3.04192e+11	98.07	1.31442e+08	6.64175e+09	2.14127
KRA005.A0301.SG1.1	Pulp	7.8	10537500000	8264832	3686676	3053518	82.83	184766	141607	24741	116866	14140.2	1812.84	5.012	4.638	1.212	0.0018	0.0449	0.18	0	0	0	0	1166	5.11509	2896.15	0.000345286	0.1565	0.0645	47.51	42	33.8	4.0475e+08	1.92297e+10	6.19955	5.18911e+07	2.46535e+09	0.794814
KRA006.A0301.SG1.1	Pulp	14	61875000000	14418862	6671580	5478969	82.12	6994	4972	832	4140	287.124	20.5089	0.105	0.091	1.201	0.0001	0.0093	0.01	0	0	0	0	80	0.342024	4087.22	0.000244665	0.1725	0.0882	63.94	58	38.55	4.61124e+07	2.94843e+09	0.950557	3.29374e+06	2.10602e+08	0.0678969
KRA007.A0301.SG1.1	Pulp	15.7	52075000000	12361902	5003712	4598531	91.9	7689	5831	850	4981	402.932	25.6644	0.154	0.127	1.171	0.0001	0.0089	0.01	0	0	0	0	80	0.340576	4421.31	0.000226177	0.1058	0.033	49.01	42	35.93	6.06848e+07	2.97416e+09	0.958854	3.86527e+06	1.89437e+08	0.0610735
KRA008.A0301.SG1.1	Pulp	38.9	25462500000	9379808	4637042	3599919	77.63	154774	127719	21387	106332	11336.3	291.421	3.338	3.548	1.201	0.0026	0.0516	0.25	0	0	0	0	537	2.30104	900.9	0.00111	0.1388	0.0671	74.72	70	38.79	7.01319e+08	5.24025e+10	16.8943	1.80288e+07	1.34711e+09	0.434301
KRA009.A0301.SG1.1	Pulp	53	52575000000	7836122	3687009	3124150	84.73	847781	650468	93488	556980	71078.5	1341.1	22.994	20.821	1.168	0.0102	0.1036	1.01	0.01	0	0	0	265	1.02342	100.46	0.00995421	0.146	0.0663	56.66	53	42.18	9.27537e+09	5.25542e+11	169.432	1.75007e+08	9.91589e+09	3.19683
KRA010.A0301.SG1.1	Pulp	20.9	83537500000	10369692	5299313	4120198	77.75	2454627	1798950	291425	1507525	145378	6955.88	46.32	43.662	1.193	0.0316	0.1957	3.09	0.06	0	0	0	1366	5.08299	160.82	0.00621813	0.224	0.1186	64.96	59	39.38	2.83584e+10	1.84216e+12	593.902	1.35686e+09	8.81416e+10	28.4164
KRA011.A0301.SG1.1	Pulp	17.6	148175000000	11452980	5474903	4877610	89.09	2753653	2233714	383170	1850544	161578	9180.54	50.296	45.795	1.207	0.0326	0.1966	3.17	0.09	0	0	0	510	1.80904	55.44	0.0180375	0.1436	0.0573	54.61	50	34.65	6.04541e+10	3.3014e+12	1064.35	3.43489e+09	1.8758e+11	60.4747
KRA001.C0202.SG1.1	Spongy Clavicle	62.5	144712500000	13145234	5325862	5325862	89.788	23529	18782	3057	15725	1196.25	19.14	0.442	0.353	1.194	0.0003	0.0186	0.03	0	0	0	0	6	0.0245036	71.94	0.0139005	0.1068	0.0543	67.08	61	39.85	5.10338e+08	3.42335e+10	11.0367	8.16541e+06	5.47736e+08	0.176587
KRA002.C0201.SG1.1	Spongy Clavicle	42.3	56125000000	8489322	3383909	3383909	79.392	3132	2175	326	1849	217.803	5.14901	0.093	0.064	1.176	0	0.006	0	0	0	0	0	4	0.0133382	377.11	0.00265175	0.151	0.0667	59.34	53	40.3	3.60742e+07	2.14064e+09	0.690132	852818	5.06062e+07	0.0163152
KRA003.C0201.SG1.1	Spongy Clavicle	63.9	26325000000	8056508	3019814	3019814	77.062	41132	33033	5339	27694	3437.47	53.7945	1.362	1.094	1.193	0.0006	0.0248	0.06	0	0	0	0	32	0.104351	173.16	0.00577501	0.1272	0.0621	67.43	62	39.79	2.87963e+08	1.94173e+10	6.26004	4.50646e+06	3.0387e+08	0.0979662
KRA004.C0201.SG1.1	Spongy Clavicle	66.1	93062500000	6873160	3388900	2524959	74.51	519	237	33	204	29.6807	0.449027	0.015	0.009	1.162	0	0.002	0	0	0	0	0	0	NaN	0	N/A	0.1923	0	61.95	56.5	38.65	6.50825e+06	4.03186e+08	0.129985	98460.7	6.09964e+06	0.00196649
KRA005.C0201.SG1.1	Spongy Clavicle	44.8	42750000000	9007528	4403224	3035263	68.93	26284	20778	3194	17584	1952.14	43.5747	0.597	0.685	1.182	0.0003	0.0185	0.03	0	0	0	0	23	0.0842537	245.69	0.00407017	0.1459	0.0713	60.45	53	39.57	2.01729e+08	1.21945e+10	3.93145	4.50289e+06	2.722e+08	0.0877557
KRA006.C0201.SG1.1	Spongy Clavicle	46.7	61850000000	11611584	5609025	3654296	65.15	6343	4847	800	4047	348.531	7.4632	0.113	0.133	1.198	0.0001	0.0094	0.01	0	0	0	0	4	0.014847	169.8	0.00588928	0.0981	0.0419	66.94	60	38.87	5.34472e+07	3.57776e+09	1.15345	1.14448e+06	7.66115e+07	0.0246992
KRA007.C0201.SG1.1	Spongy Clavicle	41.1	14246250000	15409240	6529640	5689771	87.14	20326	15058	2548	12510	811.851	19.7531	0.311	0.265	1.204	0.0002	0.0155	0.02	0	0	0	0	18	0.0456877	191.17	0.00523095	0.1492	0.0625	59.2	52	39.84	3.28533e+07	1.94491e+09	0.62703	799350	4.73215e+07	0.0152562
KRA008.C0201.SG1.1	Spongy Clavicle	51.3	17633750000	10939836	5121874	3737203	72.97	12279	8619	1409	7210	659.059	12.8472	0.24	0.231	1.195	0.0001	0.0114	0.01	0	0	0	0	19	0.0689239	530.62	0.00188459	0.1627	0.0726	55.93	48	40.08	2.96738e+07	1.65965e+09	0.535064	578436	3.23519e+07	0.0104301
KRA010.C0201.SG1.1	Spongy Clavicle	56.7	23621250000	10299130	5182146	3485465	67.26	15247	11481	1694	9787	950.274	16.7597	0.294	0.329	1.173	0.0002	0.0138	0.02	0	0	0	0	15	0.0467741	246.73	0.00405301	0.1838	0.0864	60.05	53	40.4	5.23327e+07	3.14258e+09	1.01315	922975	5.54246e+07	0.0178686
KRA011.C0201.SG1.1	Spongy Clavicle	63.4	432125000000	9800108	4373056	3745481	85.65	525	284	41	243	24.7956	0.391099	0.012	0.008	1.169	0	0.0021	0	0	0	0	0	1	0.00229344	536.44	0.00186414	0.1719	0.0435	54.58	49	40.26	2.80636e+07	1.53171e+09	0.493815	442643	2.41594e+07	0.00778888
KRA001.I0202.SG1.1	Spongy Femur	47	438000000000	9333302	3674373	3674373	92.311	3907	2966	506	2460	263.572	5.60792	0.106	0.081	1.206	0.0001	0.0072	0.01	0	0	0	0	2	0.00694067	135.32	0.00738989	0.1208	0.0535	64.59	57	39.3	3.53559e+08	2.28364e+10	7.36233	7.52253e+06	4.8588e+08	0.156645
KRA002.I0201.SG1.1	Spongy Femur	51.6	37862500000	8187612	3209687	3209687	85.046	19923	15240	2416	12824	1566.27	30.354	0.621	0.475	1.188	0.0003	0.0164	0.03	0	0	0	0	44	0.177379	669.93	0.00149269	0.156	0.0677	64.15	58	40.17	1.79776e+08	1.15326e+10	3.71806	3.48403e+06	2.23501e+08	0.0720554
KRA003.I0201.SG1.1	Spongy Femur	45.1	115650000000	8143424	3086914	3086914	94.824	1673	668	112	556	68.2759	1.51388	0.054	0.022	1.201	0	0.0032	0	0	0	0	0	2	0.00549218	542.54	0.00184318	0.2647	0.0957	56.53	49	38.43	2.50264e+07	1.41474e+09	0.456105	554908	3.1369e+07	0.0101132
KRA004.I0201.SG1.1	Spongy Femur	52	33400000000	8144982	3773494	3324085	88.09	95831	77220	13058	64162	7877.49	151.49	2.54	2.323	1.204	0.0014	0.0379	0.14	0	0	0	0	57	0.246605	173.81	0.00575341	0.1843	0.0879	68.52	64	38.88	6.83491e+08	4.68328e+10	15.0986	1.31441e+07	9.0063e+08	0.290358
KRA005.I0201.SG1.1	Spongy Femur	50.1	26807500000	9814186	4433723	3857899	87.01	29230	23131	3154	19977	2035.52	40.6292	0.659	0.6	1.158	0.0004	0.0198	0.04	0	0	0	0	2	0.00585431	14.98	0.0667557	0.151	0.0709	60.55	56	38.43	1.39856e+08	8.4683e+09	2.73014	2.79154e+06	1.69028e+08	0.0544937
KRA006.I0201.SG1.1	Spongy Femur	42.3	63975000000	15306332	6290397	5488156	87.25	12630	8340	1598	6742	440.471	10.413	0.201	0.152	1.237	0.0001	0.0115	0.01	0	0	0	0	12	0.0366347	275.62	0.00362818	0.1536	0.0647	61.11	55	38.82	8.482e+07	5.18335e+09	1.67108	2.0052e+06	1.22538e+08	0.0395055
KRA007.I0201.SG1.1	Spongy Femur	56.7	39225000000	13539708	5372559	4900233	91.21	239786	196989	32940	164049	12116.1	213.689	4.463	4.02	1.201	0.0033	0.0585	0.33	0	0	0	0	133	0.48971	146.65	0.00681896	0.0784	0.0285	63.07	57	38.39	1.43821e+09	9.07082e+10	29.2438	2.53653e+07	1.59979e+09	0.515764
KRA008.I0201.SG1.1	Spongy Femur	50.9	13200000000	9138276	3452548	3087917	89.44	183836	145342	21490	123852	13553.1	266.269	5.325	4.707	1.174	0.0024	0.0489	0.23	0	0	0	0	276	0.997163	424.89	0.00235355	0.1199	0.0549	58.8	51	38.83	5.55681e+08	3.2674e+10	10.5339	1.09171e+07	6.41926e+08	0.206953
KRA009.I0201.SG1.1	Spongy Femur	46.3	4498750000	13731100	5796750	5402910	93.21	3356	525	77	448	32.6267	0.70468	0.058	0.01	1.172	0	0.0029	0	0	0	0	0	0	NaN	0	N/A	0.1485	0.0833	55.28	49	37.68	407443	2.25234e+07	0.00726144	8800.06	486467	0.000156834
KRA010.I0201.SG1.1	Spongy Femur	65.3	34462500000	7670358	3604228	3064727	85.03	68086	55620	9334	46286	6034.4	92.4104	1.889	1.815	1.202	0.001	0.0317	0.1	0	0	0	0	70	0.278532	279.01	0.0035841	0.1318	0.0542	66.87	61	40.05	5.31821e+08	3.55629e+10	11.4653	8.14427e+06	5.44608e+08	0.175579
KRA011.I0201.SG1.1	Spongy Femur	60.2	100837500000	10868680	4745069	4199982	88.51	7741	6123	1094	5029	462.706	7.68614	0.163	0.146	1.218	0.0001	0.0101	0.01	0	0	0	0	6	0.0157523	153.74	0.00650449	0.1282	0.0562	63.13	57	39.32	1.3012e+08	8.21447e+09	2.6483	2.16146e+06	1.36453e+08	0.0439917
KRA001.H0202.SG1.1	Spongy Hip	57	58712500000	14562270	5785837	5785837	87.302	37719	29888	4870	25018	1718	30.1404	0.652	0.517	1.195	0.0005	0.0234	0.05	0	0	0	0	29	0.102843	191.41	0.00522439	0.0966	0.044	66.55	60	39.88	3.03292e+08	2.01841e+10	6.50724	5.32092e+06	3.54107e+08	0.114162
KRA002.H0201.SG1.1	Spongy Hip	58.6	60800000000	8332218	3385951	3385951	87.711	5047	3574	581	2993	359.208	6.12983	0.149	0.106	1.194	0.0001	0.008	0.01	0	0	0	0	5	0.0222705	357.1	0.00280034	0.1215	0.051	64.63	58	40.38	6.41767e+07	4.14774e+09	1.33721	1.09517e+06	7.07806e+07	0.0228193
KRA003.H0201.SG1.1	Spongy Hip	43.9	32662500000	6540728	2401986	2401986	91.115	29620	24230	3489	20741	3171.05	72.2336	1.233	1.009	1.168	0.0005	0.0216	0.05	0	0	0	0	11	0.0447221	96.93	0.0103167	0.0834	0.0378	68.9	63	38.71	3.29483e+08	2.27013e+10	7.31879	7.5053e+06	5.17115e+08	0.166715
KRA004.H0201.SG1.1	Spongy Hip	43	135287500000	10257378	4866809	3972420	81.62	6993	5579	1024	4555	444.071	10.3272	0.144	0.14	1.225	0.0001	0.0096	0.01	0	0	0	0	4	0.0117086	126.38	0.00791264	0.1245	0.0669	63.01	58	39.88	1.55085e+08	9.7719e+09	3.15041	3.60663e+06	2.27254e+08	0.0732653
KRA005.H0201.SG1.1	Spongy Hip	47.2	11172500000	8561048	3647714	3279790	89.91	2537	953	152	801	93.5633	1.98227	0.07	0.029	1.19	0	0.0038	0	0	0	0	0	0	NaN	0	N/A	0.1787	0.0737	56.23	52	37.04	2.91892e+06	1.64131e+08	0.052915	61841.6	3.47735e+06	0.00112108
KRA006.H0201.SG1.1	Spongy Hip	47.2	53212500000	12043514	5552009	3936649	70.9	26530	20434	3932	16502	1370.2	29.0296	0.478	0.519	1.238	0.0004	0.0188	0.04	0	0	0	0	11	0.0477398	135.36	0.00738771	0.1434	0.0631	66.21	60	38.8	1.95847e+08	1.2967e+10	4.1805	4.1493e+06	2.74725e+08	0.0885699
KRA007.H0201.SG1.1	Spongy Hip	46.6	59662500000	6551190	2541105	2353881	92.63	3864	2450	340	2110	322.079	6.91156	0.152	0.104	1.161	0	0.0063	0	0	0	0	0	6	0.0185286	473.22	0.00211318	0.1619	0.0904	57.59	50.5	39.47	5.75234e+07	3.31278e+09	1.06802	1.23441e+06	7.10896e+07	0.0229189
KRA009.H0201.SG1.1	Spongy Hip	57.9	18031250000	10258264	4431161	4105156	92.64	3302	1979	313	1666	162.406	2.80493	0.075	0.048	1.188	0	0.0062	0	0	0	0	0	2	0.00597501	158.31	0.00631672	0.0956	0.0511	70.18	66	38.43	8.05293e+06	5.65155e+08	0.182203	139083	9.76088e+06	0.00314686
KRA010.H0201.SG1.1	Spongy Hip	52.4	46375000000	13488752	6384367	5318597	83.31	20213	15793	2705	13088	970.29	18.517	0.317	0.297	1.207	0.0003	0.016	0.03	0	0	0	0	23	0.0657855	259.43	0.0038546	0.1428	0.0673	60.07	54	39.87	1.14718e+08	6.8911e+09	2.22165	2.18927e+06	1.31509e+08	0.042398
KRA001.F0202.SG1.1	Spongy Metacarpal	56.9	29762500000	10842766	4361455	4361455	85.269	146600	117575	18929	98646	9097.86	159.892	3.361	2.696	1.192	0.0022	0.0473	0.22	0	0	0	0	167	0.646327	297.35	0.00336304	0.1076	0.0475	68.32	62	40.44	8.0233e+08	5.48152e+10	17.6721	1.41007e+07	9.6336e+08	0.310582
KRA002.F0401.SG1.1	Spongy Metacarpal	60.4	165125000000	9434720	3936634	3936634	92.384	860	271	38	233	24.696	0.408874	0.022	0.007	1.163	0	0.0021	0	0	0	0	0	0	NaN	0	N/A	0.1194	0.1111	57.55	52	39.9	1.13673e+07	6.54188e+08	0.210907	188200	1.08309e+07	0.00349183
KRA003.F0201.SG1.1	Spongy Metacarpal	52.1	20742500000	7055216	2693734	2693734	85.392	59509	47743	7765	39978	5666.45	108.761	2.209	1.772	1.194	0.0008	0.0291	0.08	0	0	0	0	67	0.260849	314.93	0.00317531	0.1166	0.0515	64.25	58	40.22	3.67634e+08	2.36205e+10	7.61513	7.05632e+06	4.53369e+08	0.146164
KRA004.F0201.SG1.1	Spongy Metacarpal	52.7	45225000000	8465962	4083483	3423895	83.85	608192	504640	76534	428106	50567.9	959.543	14.894	14.739	1.179	0.0093	0.1006	0.92	0.01	0	0	0	290	1.13429	122.18	0.00818465	0.1275	0.0563	67.18	62	39.19	5.58894e+09	3.75465e+11	121.048	1.06052e+08	7.12457e+09	2.29692
KRA005.F0201.SG1.1	Spongy Metacarpal	61.9	32012500000	7675012	3615870	2904063	80.31	853750	700407	108917	591490	77067	1245.02	23.611	24.118	1.184	0.0122	0.1138	1.21	0.01	0	0	0	294	1.06554	87.51	0.0114273	0.1377	0.0562	63.76	58	38.64	6.20094e+09	3.95372e+11	127.466	1.00177e+08	6.38726e+09	2.05922
KRA006.F0201.SG1.1	Spongy Metacarpal	51.2	117500000000	10593440	4991495	3885437	77.84	20375	15468	2327	13141	1240.48	24.2282	0.408	0.398	1.177	0.0003	0.0168	0.03	0	0	0	0	9	0.0343412	122.34	0.00817394	0.1257	0.0682	66.17	61	38.59	3.64117e+08	2.40936e+10	7.76766	7.11167e+06	4.70579e+08	0.151712
KRA007.F0201.SG1.1	Spongy Metacarpal	61.5	18141250000	16063460	6845149	6263937	91.51	119478	98467	18493	79974	4978.63	80.9533	1.745	1.572	1.231	0.0017	0.0412	0.17	0	0	0	0	65	0.249683	149.71	0.00667958	0.064	0.0229	64.61	59	37.84	2.60961e+08	1.68607e+10	5.43579	4.24326e+06	2.74157e+08	0.0883868
KRA008.F0201.SG1.1	Spongy Metacarpal	43.3	3445000000	11398388	4474984	3784889	84.58	268559	217696	35378	182318	15995.1	369.401	6.001	5.752	1.194	0.0034	0.0585	0.33	0	0	0	0	126	0.446859	133	0.0075188	0.1112	0.0418	57.1	51	38.52	1.6759e+08	9.56939e+09	3.08512	3.87044e+06	2.21002e+08	0.0712499
KRA009.F0201.SG1.1	Spongy Metacarpal	74.9	17060000000	9856490	4857250	3555957	73.21	184824	149265	22577	126688	12853.3	171.606	3.805	4.198	1.178	0.0027	0.0522	0.27	0	0	0	0	75	0.264953	99.47	0.0100533	0.1293	0.056	65.13	59	39.85	5.2426e+08	3.4145e+10	11.0082	6.99946e+06	4.55875e+08	0.146972
KRA010.F0201.SG1.1	Spongy Metacarpal	63.1	57837500000	7529964	3488474	2770485	79.42	2646	1644	245	1399	185.791	2.94439	0.076	0.059	1.175	0	0.0048	0	0	0	0	0	0	NaN	0	N/A	0.1582	0.0758	51.62	47	38.67	2.72569e+07	1.407e+09	0.453609	431963	2.22979e+07	0.00718873
KRA011.F0201.SG1.1	Spongy Metacarpal	46.2	256500000000	11043738	4859649	4191255	86.25	6213	4794	724	4070	368.535	7.97694	0.128	0.114	1.178	0.0001	0.009	0.01	0	0	0	0	8	0.0338584	419.63	0.00238305	0.1562	0.0756	61.51	56	40	2.53035e+08	1.55642e+10	5.01781	5.47695e+06	3.36887e+08	0.108611
KRA001.G0202.SG1.1	Spongy Phalanx	32	145562500000	13567228	5445833	5445833	82.929	19873	15447	2240	13207	973.449	30.4203	0.365	0.284	1.17	0.0003	0.0173	0.03	0	0	0	0	10	0.0392902	133.6	0.00748503	0.0879	0.0392	68.98	63	39.9	4.12885e+08	2.84808e+10	9.18207	1.29027e+07	8.90026e+08	0.28694
KRA002.G0201.SG1.1	Spongy Phalanx	53.5	119487500000	8051778	3237259	3237259	84.564	2154	1433	200	1233	153.134	2.86232	0.067	0.044	1.162	0	0.0047	0	0	0	0	0	1	0.00223309	101.79	0.00982415	0.2194	0.0677	55.11	49	39.1	5.28921e+07	2.91489e+09	0.939744	988638	5.44839e+07	0.0175653
KRA003.G0201.SG1.1	Spongy Phalanx	71.2	13321250000	7362880	2711244	2711244	91.766	19142	14727	1901	12826	1741.98	24.466	0.706	0.543	1.148	0.0002	0.0152	0.02	0	0	0	0	22	0.0699499	308.34	0.00324317	0.1092	0.0473	54.85	49	38.06	7.23587e+07	3.96887e+09	1.27954	1.01627e+06	5.57426e+07	0.0179711
KRA004.G0201.SG1.1	Spongy Phalanx	25.6	16382500000	9167932	4110947	3441606	83.72	199891	160196	24316	135880	14821.2	578.954	4.862	4.655	1.179	0.0026	0.0511	0.26	0	0	0	0	75	0.254692	98.84	0.0101174	0.1219	0.0537	58.74	52	40.21	6.38396e+08	3.74994e+10	12.0896	2.49373e+07	1.46482e+09	0.47225
KRA005.G0201.SG1.1	Spongy Phalanx	17.7	14667500000	11823070	5604415	4232692	75.52	659282	541393	94275	447118	37817.4	2136.58	11.764	12.791	1.211	0.0092	0.0982	0.92	0.01	0	0	0	214	0.788822	85.43	0.0117055	0.1196	0.054	63.96	58	39.53	1.4169e+09	9.06248e+10	29.2169	8.00507e+07	5.12004e+09	1.65067
KRA006.G0201.SG1.1	Spongy Phalanx	75.2	28787500000	11818674	5474009	4677276	85.45	480677	400767	69307	331460	28045.4	372.945	8.781	8.568	1.209	0.0074	0.088	0.73	0	0	0	0	113	0.431046	58.53	0.0170853	0.12	0.0554	68.81	64	38.39	2.10761e+09	1.45025e+11	46.7552	2.80267e+07	1.92852e+09	0.621745
KRA007.G0201.SG1.1	Spongy Phalanx	66.5	214700000	11408776	4222334	3849213	91.16	375691	308012	49407	258605	22667.2	340.86	8.898	8.002	1.191	0.0046	0.0684	0.46	0	0	0	0	126	0.386988	83.98	0.0119076	0.0928	0.0363	55.2	50	36.06	1.5662e+07	8.64542e+08	0.278724	235519	1.30006e+07	0.00419134
KRA008.G0201.SG1.1	Spongy Phalanx	75.5	99437500000	9174632	4300443	3399039	79.04	35599	28693	4634	24059	2622.34	34.733	0.828	0.844	1.193	0.0005	0.0219	0.05	0	0	0	0	11	0.0338584	70.55	0.0141743	0.0964	0.0436	61.78	55	38.86	6.63457e+08	4.09884e+10	13.2144	8.78751e+06	5.42893e+08	0.175026
KRA009.G0201.SG1.1	Spongy Phalanx	58.2	8382500000	8614602	4428649	2850703	64.37	235079	189501	32466	157035	18228.9	313.212	5.308	6.648	1.207	0.0034	0.0588	0.34	0	0	0	0	74	0.258615	76.23	0.0131182	0.1324	0.0657	66.91	60	40.14	3.58685e+08	2.39996e+10	7.73736	6.16298e+06	4.12365e+08	0.132944
KRA010.G0201.SG1.1	Spongy Phalanx	62.7	19258750000	11442692	5794805	4034147	69.62	665228	565807	112044	453763	39655.3	632.46	11.48	14.025	1.247	0.0107	0.1072	1.06	0.01	0	0	0	328	1.38222	129.62	0.00771486	0.0509	0.0213	72.8	67	40.45	1.88043e+09	1.36895e+11	44.1344	2.99909e+07	2.18334e+09	0.703897
KRA011.G0201.SG1.1	Spongy Phalanx	72.8	8707500000	11539684	5704268	4381270	76.81	27072	21262	3369	17893	1550.56	21.2989	0.475	0.485	1.188	0.0004	0.0189	0.04	0	0	0	0	22	0.0840123	235.28	0.00425026	0.1742	0.076	61.86	56	39.5	3.24562e+07	2.00774e+09	0.647285	445827	2.75789e+07	0.00889128
KRA001.E0202.SG1.1	Spongy Rib	67.2	80800000000	9496162	3876470	3876470	92.229	25156	20614	2803	17811	1875.6	27.9107	0.649	0.532	1.157	0.0004	0.0205	0.04	0	0	0	0	8	0.0438168	105.98	0.00943574	0.0951	0.0418	71.9	67	39.43	4.29672e+08	3.08934e+10	9.95988	6.39393e+06	4.59724e+08	0.148212
KRA002.E0201.SG1.1	Spongy Rib	45.3	107162500000	8537140	3464902	3464902	86.2	2005	1116	155	961	112.567	2.48492	0.058	0.032	1.161	0	0.0044	0	0	0	0	0	1	0.00850987	437.35	0.0022865	0.0957	0.0455	62.83	56	38.71	3.45157e+07	2.16862e+09	0.699151	761935	4.78724e+07	0.0154338
KRA003.E0201.SG1.1	Spongy Rib	46.8	55037500000	6732666	2481598	2481598	94.791	2460	1661	264	1397	207.496	4.43367	0.099	0.067	1.189	0	0.0054	0	0	0	0	0	1	0.00621643	213.79	0.00467749	0.0981	0.0583	64.51	58	39.57	3.68381e+07	2.37642e+09	0.766146	787138	5.07783e+07	0.0163707
KRA004.E0201.SG1.1	Spongy Rib	52.1	45062500000	7633158	3561996	3008041	84.45	32305	26100	3380	22720	2976.49	57.1303	0.907	0.868	1.149	0.0004	0.021	0.04	0	0	0	0	44	0.166455	379.11	0.00263776	0.1046	0.0511	59.95	55	39.84	3.30189e+08	1.97948e+10	6.38174	6.3376e+06	3.79939e+08	0.12249
KRA005.E0201.SG1.1	Spongy Rib	58.3	52112500000	7740218	3510604	3016196	85.92	1882	1233	156	1077	139.143	2.38668	0.054	0.041	1.145	0	0.0045	0	0	0	0	0	0	NaN	0	N/A	0.0996	0.0568	57.28	52	38.65	1.8303e+07	1.0484e+09	0.337998	313946	1.79828e+07	0.00579756
KRA006.E0201.SG1.1	Spongy Rib	47.2	56475000000	10605486	4392056	3720665	84.71	13037	9771	1556	8215	774.599	16.411	0.297	0.263	1.189	0.0002	0.013	0.02	0	0	0	0	6	0.0189511	112.94	0.00885426	0.1689	0.071	63.27	57	38.79	1.2564e+08	7.94923e+09	2.56279	2.66186e+06	1.68416e+08	0.0542964
KRA007.E0201.SG1.1	Spongy Rib	46.8	21930000000	13081914	5142032	4585136	89.17	19912	15123	2402	12721	972.411	20.778	0.387	0.33	1.189	0.0002	0.0158	0.02	0	0	0	0	35	0.142133	575.86	0.00173653	0.165	0.0795	60.25	54	38.83	6.44973e+07	3.88596e+09	1.25281	1.37815e+06	8.30334e+07	0.0267695
KRA008.E0201.SG1.1	Spongy Rib	46.1	21685000000	14660098	5913422	5450460	92.17	5347	3412	540	2872	195.906	4.24959	0.09	0.063	1.188	0.0001	0.0073	0.01	0	0	0	0	11	0.0334359	632.29	0.00158155	0.1468	0.0567	57.2	51	38.62	1.25121e+07	7.15691e+08	0.230735	271412	1.55248e+07	0.0050051
KRA009.E0201.SG1.1	Spongy Rib	52.9	36487500000	8325538	3217944	3067675	95.33	4857	3495	544	2951	354.452	6.70041	0.151	0.114	1.184	0.0001	0.0072	0.01	0	0	0	0	3	0.00935482	181.01	0.00552456	0.117	0.0531	54.27	49	37.3	3.9629e+07	2.15066e+09	0.693363	749130	4.06553e+07	0.013107
KRA010.E0201.SG1.1	Spongy Rib	50.3	48700000000	14728128	6578169	5695021	86.57	11040	8210	1298	6912	469.306	9.33014	0.168	0.144	1.188	0.0001	0.0112	0.01	0	0	0	0	11	0.036695	294.66	0.00339374	0.1841	0.0723	55.86	51	38.95	6.07809e+07	3.39522e+09	1.0946	1.20837e+06	6.74994e+07	0.0217615
KRA011.E0201.SG1.1	Spongy Rib	70.1	261125000000	6538482	2930764	2500141	85.31	2044	1534	241	1293	197.752	2.821	0.07	0.061	1.186	0	0.0052	0	0	0	0	0	1	0.00253485	94.39	0.0105943	0.1395	0.0807	64.33	58	38.61	1.36676e+08	8.79238e+09	2.83462	1.94973e+06	1.25426e+08	0.0404368
KRA001.J0202.SG1.1	Spongy Talus	49.9	58537500000	9072184	3283888	3283888	61.26	2915347	2496201	392633	2103568	231870	4646.69	88.777	76.014	1.187	0.0552	0.2822	5.28	0.21	0.01	0	0	503	2.2894	41.48	0.024108	0.0694	0.0343	81.25	79	40.35	4.44965e+10	3.61534e+12	1165.57	8.91712e+08	7.24516e+10	23.358
KRA002.J0201.SG1.1	Spongy Talus	40.9	48987500000	7135904	2841557	2841557	80.839	31233	25703	3880	21823	3058.2	74.7725	1.099	0.905	1.178	0.0004	0.0213	0.04	0	0	0	0	19	0.0669322	149.19	0.00670286	0.1166	0.0488	63.69	58	38.42	4.43111e+08	2.82218e+10	9.09854	1.0834e+07	6.90018e+08	0.222458
KRA003.J0201.SG1.1	Spongy Talus	55	9903750000	8328694	3002253	3002253	91.4	383243	312974	51987	260987	31335.9	569.743	12.765	10.425	1.199	0.0053	0.0742	0.52	0	0	0	0	299	1.04001	197.83	0.00505485	0.0848	0.0383	62.42	55	38.4	1.03243e+09	6.44443e+10	20.7765	1.87715e+07	1.17171e+09	0.377754
KRA004.J0201.SG1.1	Spongy Talus	43.2	19391250000	9371832	4434947	3529584	79.59	15721	12723	2071	10652	1136.6	26.3101	0.354	0.36	1.194	0.0002	0.0148	0.02	0	0	0	0	6	0.0242018	111.02	0.00900739	0.1296	0.0574	63.4	59	40.14	5.56297e+07	3.52692e+09	1.13706	1.28773e+06	8.16418e+07	0.0263209
KRA005.J0201.SG1.1	Spongy Talus	54.4	27350000000	13020318	5928000	4818238	81.28	823124	682687	113937	568750	43681.7	802.973	13.885	14.169	1.2	0.012	0.1131	1.19	0.01	0	0	0	529	2.07291	173.21	0.00577334	0.0986	0.0477	65.21	59	38.7	3.14971e+09	2.05393e+11	66.2175	5.78991e+07	3.7756e+09	1.21723
KRA007.J0201.SG1.1	Spongy Talus	42.7	29375000000	11362434	4785755	4118828	86.06	74969	60503	9397	51106	4497.8	105.335	1.567	1.469	1.184	0.0011	0.0327	0.11	0	0	0	0	56	0.223912	211.32	0.00473216	0.102	0.0461	64.26	58	39.43	3.71368e+08	2.38641e+10	7.69366	8.69714e+06	5.58878e+08	0.180179
KRA008.J0201.SG1.1	Spongy Talus	78.2	12487500000	12172164	5663199	4160983	73.47	887735	729793	124295	605498	49744.5	636.119	15.676	17.539	1.205	0.0131	0.1191	1.29	0.01	0	0	0	365	1.31571	100.82	0.00991867	0.0945	0.0389	66.76	61	39.89	1.60921e+09	1.07431e+11	34.6352	2.05782e+07	1.3738e+09	0.442905
KRA009.J0201.SG1.1	Spongy Talus	51.6	15090000000	9913972	4961180	3625646	73.08	343225	279493	45569	233924	23595.4	457.275	6.918	7.709	1.195	0.0052	0.0734	0.52	0	0	0	0	148	0.566419	109.01	0.00917347	0.1388	0.0559	68.81	63	40.25	8.5011e+08	5.84961e+10	18.8588	1.6475e+07	1.13364e+09	0.365481
KRA010.J0201.SG1.1	Spongy Talus	51.2	31837500000	8503714	3885252	3186025	82	127650	103400	15079	88321	10386.2	202.855	3.286	3.245	1.171	0.0019	0.0437	0.19	0	0	0	0	132	0.502324	267.82	0.00373385	0.1518	0.0667	65.84	60	40.07	8.47306e+08	5.57866e+10	17.9853	1.65489e+07	1.08958e+09	0.351276
KRA011.J0201.SG1.1	Spongy Talus	68.1	34625000000	9645886	4416736	3792220	85.86	30699	23826	3525	20301	2104.63	30.905	0.695	0.628	1.174	0.0004	0.02	0.04	0	0	0	0	23	0.0969884	243.3	0.00411015	0.2029	0.0897	60.87	56	38.85	1.86784e+08	1.13695e+10	3.66548	2.74279e+06	1.66954e+08	0.0538249
KRA001.D0302.SG1.1	Spongy Vertebral Body	56.5	51212500000	8393914	3495884	3495884	89.757	87491	73126	12515	60611	7220.83	127.802	2.503	2.092	1.206	0.0014	0.0383	0.14	0	0	0	0	33	0.136399	95.77	0.0104417	0.0886	0.0457	72.78	68	39.52	1.07125e+09	7.79656e+10	25.1357	1.89602e+07	1.37992e+09	0.444879
KRA002.D0301.SG1.1	Spongy Vertebral Body	71.6	217012500000	11031610	4576667	4576667	84.196	28597	23079	3289	19790	1793.94	25.055	0.625	0.504	1.166	0.0004	0.0209	0.04	0	0	0	0	26	0.118112	274.11	0.00364817	0.1358	0.0521	67.5	62	39.19	1.09434e+09	7.3868e+10	23.8146	1.52841e+07	1.03168e+09	0.332607
KRA003.D0301.SG1.1	Spongy Vertebral Body	39.4	33200000000	7336460	2841509	2841509	89.045	360968	288928	43103	245825	33507.3	850.439	12.703	10.168	1.175	0.0051	0.0728	0.5	0	0	0	0	180	0.746213	147.49	0.00678012	0.1368	0.0644	63.77	58	39.44	3.37582e+09	2.15276e+11	69.4038	8.56806e+07	5.46385e+09	1.76152
KRA004.D0301.SG1.1	Spongy Vertebral Body	50.3	15923750000	7877148	3445588	3157817	91.65	259286	208556	33713	174843	22196.2	441.277	7.525	6.604	1.193	0.0034	0.0586	0.34	0	0	0	0	49	0.169473	50.17	0.0199322	0.1476	0.0662	59.83	55	37.52	9.63839e+08	5.76665e+10	18.5914	1.91618e+07	1.14645e+09	0.36961
KRA005.D0301.SG1.1	Spongy Vertebral Body	44.5	96325000000	7648604	3551353	2969801	83.62	26203	21734	3667	18067	2362.13	53.0816	0.738	0.732	1.203	0.0004	0.0202	0.04	0	0	0	0	10	0.0420665	103.26	0.00968429	0.1008	0.0459	69.85	65	38.58	5.89501e+08	4.11767e+10	13.2751	1.32472e+07	9.25318e+08	0.298318
KRA006.D0301.SG1.1	Spongy Vertebral Body	51.6	55687500000	7664596	3122509	2662600	85.27	24588	17980	2507	15473	2018.76	39.1233	0.787	0.675	1.162	0.0003	0.0179	0.03	0	0	0	0	12	0.0412216	129.23	0.00773814	0.1924	0.0895	63.86	58	38.05	3.20659e+08	2.04773e+10	6.60177	6.21433e+06	3.96847e+08	0.127941
KRA007.D0301.SG1.1	Spongy Vertebral Body	58.6	27387500000	14223436	5771469	5005352	86.73	276520	230362	43326	187036	13149.8	224.4	4.791	4.602	1.232	0.0041	0.0649	0.41	0	0	0	0	140	0.533466	130.53	0.00766107	0.0918	0.0434	67.69	62	39.07	1.09314e+09	7.39948e+10	23.8555	1.86543e+07	1.26271e+09	0.407091
KRA008.D0301.SG1.1	Spongy Vertebral Body	50.7	31300000000	12421064	5335309	4566661	85.59	289592	236861	41369	195492	15738.7	310.429	5.428	5.187	1.212	0.0041	0.065	0.41	0	0	0	0	122	0.473112	114.57	0.00872829	0.1446	0.0653	65.43	60	39.09	1.38956e+09	9.09191e+10	29.3118	2.74076e+07	1.79328e+09	0.578143
KRA009.D0301.SG1.1	Spongy Vertebral Body	52.7	71612500000	7347720	3114837	2709551	86.99	13032	10615	1793	8822	1200.64	22.7826	0.418	0.392	1.203	0.0002	0.0143	0.02	0	0	0	0	3	0.00929447	45.72	0.0218723	0.1158	0.062	71.35	66	39.02	2.44047e+08	1.74128e+10	5.61378	4.63087e+06	3.30413e+08	0.106523
KRA010.D0301.SG1.1	Spongy Vertebral Body	67	46062500000	9577268	4407189	3902157	88.54	30212	23597	4073	19524	2038.58	30.4265	0.686	0.605	1.209	0.0004	0.0199	0.04	0	0	0	0	6	0.0243829	61.94	0.0161447	0.1857	0.0751	62.44	58	38.47	2.46628e+08	1.53995e+10	4.9647	3.68102e+06	2.29843e+08	0.0741001
KRA011.D0301.SG1.1	Spongy Vertebral Body	50	78850000000	11954722	5583302	4680328	83.83	12192	9468	1397	8071	675.131	13.5026	0.218	0.202	1.173	0.0002	0.0127	0.02	0	0	0	0	11	0.0499728	310.23	0.00322341	0.1759	0.0795	61.89	57	38.69	1.33712e+08	8.27541e+09	2.66795	2.67423e+06	1.65508e+08	0.0533589
KRA001.D0502.SG1.1	Superior Vertebral Arch	43.2	26787500000	8579994	3278603	3278603	92.286	832702	640271	91520	548751	63957	1480.49	25.398	19.529	1.167	0.0111	0.1085	1.1	0.01	0	0	0	217	0.785081	70.71	0.0141423	0.1837	0.0932	62.66	57	39.08	5.23127e+09	3.27791e+11	105.678	1.21094e+08	7.58776e+09	2.44625
KRA002.D0501.SG1.1	Superior Vertebral Arch	60	115387500000	7567626	3078938	3078938	81.513	79889	65626	9482	56144	7418.97	123.65	2.595	2.131	1.169	0.0012	0.035	0.12	0	0	0	0	39	0.159756	132.58	0.00754262	0.137	0.0581	66.49	61	39.98	2.45943e+09	1.63527e+11	52.7203	4.09904e+07	2.72545e+09	0.878672
KRA003.D0501.SG1.1	Superior Vertebral Arch	59.9	26775000000	6752160	2779406	2779406	92.449	543651	428818	58839	369979	54794.2	914.761	19.56	15.428	1.159	0.0071	0.0862	0.7	0.01	0	0	0	240	0.973746	136.94	0.00730247	0.188	0.0811	59.54	54	39.84	4.13096e+09	2.45957e+11	79.2953	6.89642e+07	4.10613e+09	1.32379
KRA004.D0501.SG1.1	Superior Vertebral Arch	47.8	33350000000	8668610	3890033	3415168	87.79	25773	20237	3221	17016	1962.94	41.0658	0.663	0.593	1.189	0.0003	0.0181	0.03	0	0	0	0	12	0.0411612	125.8	0.00794913	0.1372	0.0683	59.57	55	39.77	1.73496e+08	1.03351e+10	3.33199	3.62962e+06	2.16216e+08	0.069707
KRA005.D0501.SG1.1	Superior Vertebral Arch	54.6	67087500000	7059362	3331465	2656673	79.74	21760	17391	3122	14269	2021.29	37.0199	0.653	0.655	1.219	0.0003	0.0173	0.03	0	0	0	0	9	0.0331342	110.84	0.00902201	0.1561	0.0754	64.9	60	38.43	3.50212e+08	2.27288e+10	7.32763	6.41414e+06	4.16278e+08	0.134206
KRA006.D0501.SG1.1	Superior Vertebral Arch	52.9	64475000000	7165334	3078759	2708207	87.96	48244	37459	6001	31458	4390.3	82.9925	1.567	1.383	1.191	0.0006	0.0254	0.06	0	0	0	0	20	0.0823224	128.17	0.00780214	0.1729	0.0805	63.25	58	38.47	7.84462e+08	4.96172e+10	15.9963	1.48291e+07	9.37944e+08	0.302388
KRA007.D0501.SG1.1	Superior Vertebral Arch	67.1	91637500000	7233480	2946099	2639675	89.6	46121	35729	5321	30408	4203.79	62.6496	1.565	1.354	1.175	0.0006	0.0243	0.06	0	0	0	0	19	0.0771923	131.53	0.00760283	0.1551	0.0751	59.79	55	39.38	1.11134e+09	6.6447e+10	21.4222	1.65624e+07	9.90268e+08	0.319257
KRA008.D0501.SG1.1	Superior Vertebral Arch	61.6	33225000000	7000470	2918684	2449498	83.92	55225	43734	8061	35673	5095.8	82.724	1.892	1.785	1.226	0.0007	0.0265	0.07	0	0	0	0	39	0.152212	218.03	0.00458652	0.1452	0.0664	60.66	55	39.66	4.97848e+08	3.01995e+10	9.73615	8.08195e+06	4.90251e+08	0.158054
KRA009.D0501.SG1.1	Superior Vertebral Arch	49.7	56012500000	8150808	3409459	2924393	85.77	45968	38531	6521	32010	3927.22	79.0185	1.348	1.318	1.204	0.0008	0.0276	0.08	0	0	0	0	13	0.0618625	81.64	0.0122489	0.0962	0.0444	73.32	69	39.22	6.33009e+08	4.64122e+10	14.963	1.27366e+07	9.33847e+08	0.301067
KRA010.D0501.SG1.1	Superior Vertebral Arch	48.6	42637500000	13040648	6251281	5329105	85.25	3124824	2440088	426490	2013598	154409	3177.15	49.987	45.788	1.212	0.0406	0.2195	3.95	0.1	0	0	0	794	3.25717	80.26	0.0124595	0.1967	0.0958	62.42	58	39.2	1.66429e+10	1.03885e+12	334.919	3.42446e+08	2.13755e+10	6.89134
KRA011.D0501.SG1.1	Superior Vertebral Arch	56.6	63625000000	8668854	3783323	3302054	87.28	67868	52848	7902	44946	5184.77	91.6037	1.794	1.6	1.176	0.0009	0.0297	0.09	0	0	0	0	26	0.113586	129.07	0.00774773	0.1772	0.0781	60.66	55	39.11	8.88757e+08	5.3912e+10	17.3809	1.57024e+07	9.52509e+08	0.307084
KRA001.D0402.SG1.1	Vertebral Foramen	54.8	40450000000	8024600	3170084	3170084	86.396	53973	44423	6113	38310	4774.07	87.1181	1.703	1.401	1.16	0.0008	0.0294	0.08	0	0	0	0	21	0.0916772	108.31	0.00923276	0.0901	0.0389	68.44	62	39.69	5.66834e+08	3.87941e+10	12.507	1.03437e+07	7.07921e+08	0.22823
KRA002.D0401.SG1.1	Vertebral Foramen	77.8	75725000000	6696562	2700558	2700558	82.469	82057	68370	9892	58478	8732.54	112.243	3.039	2.532	1.169	0.0013	0.0366	0.13	0	0	0	0	39	0.174181	132.83	0.00752842	0.1071	0.0484	69.47	64	39.64	1.91713e+09	1.33183e+11	42.9375	2.46418e+07	1.71186e+09	0.551896
KRA003.D0401.SG1.1	Vertebral Foramen	56.7	33400000000	7587852	2884537	2884537	87.275	150477	122887	17842	105045	13843.8	244.159	5.217	4.26	1.17	0.0022	0.0474	0.22	0	0	0	0	88	0.344619	158.24	0.00631951	0.1232	0.0544	64.24	58	39.55	1.42291e+09	9.14075e+10	29.4693	2.50953e+07	1.61213e+09	0.519741
KRA004.D0401.SG1.1	Vertebral Foramen	49.4	36937500000	8402818	3858111	3219847	83.46	6388	4811	642	4169	496.143	10.0434	0.166	0.149	1.154	0.0001	0.0089	0.01	0	0	0	0	10	0.0431529	542.42	0.00184359	0.1431	0.0625	59.25	54	39.85	4.60604e+07	2.72908e+09	0.879841	932398	5.52446e+07	0.0178106
KRA005.D0401.SG1.1	Vertebral Foramen	56.3	39137500000	8324870	3951843	3114114	78.8	272735	234322	38423	195899	23531.8	417.971	6.901	7.525	1.196	0.0045	0.0679	0.45	0	0	0	0	58	0.246364	55.01	0.0181785	0.0848	0.0356	70.79	66	38.92	2.32063e+09	1.64278e+11	52.9622	4.12191e+07	2.9179e+09	0.940715
KRA006.D0401.SG1.1	Vertebral Foramen	55	46837500000	6865746	2810037	2580483	91.83	25221	19442	2920	16522	2406.44	43.7534	0.898	0.753	1.177	0.0003	0.0183	0.03	0	0	0	0	11	0.0374193	111.74	0.00894935	0.1813	0.0773	62.79	57	38.23	3.24058e+08	2.03476e+10	6.55996	5.89196e+06	3.69956e+08	0.119272
KRA007.D0401.SG1.1	Vertebral Foramen	50.8	26062500000	10261564	4377348	3835883	87.63	63840	51724	9747	41977	4090.7	80.5256	1.458	1.348	1.232	0.0009	0.0297	0.09	0	0	0	0	44	0.157704	180	0.00555556	0.1053	0.0482	64.68	59	38.88	3.07962e+08	1.9919e+10	6.42177	6.06224e+06	3.92106e+08	0.126413
KRA008.D0401.SG1.1	Vertebral Foramen	44.4	31900000000	6874584	2890893	2457253	85	44843	36062	4276	31786	4623.7	104.137	1.551	1.468	1.135	0.0006	0.0254	0.06	0	0	0	0	43	0.176595	276.28	0.00361952	0.1156	0.0531	62.35	56	39.47	3.97932e+08	2.4811e+10	7.99895	8.96242e+06	5.58807e+08	0.180156
KRA009.D0401.SG1.1	Vertebral Foramen	51.7	180925000000	8659510	3640611	3353000	92.1	3003	2163	322	1841	212.599	4.11216	0.082	0.065	1.175	0	0.0064	0	0	0	0	0	0	NaN	0	N/A	0.1566	0.049	68.39	64	38.76	1.07493e+08	7.35146e+09	2.37007	2.07917e+06	1.42195e+08	0.0458428
KRA010.D0401.SG1.1	Vertebral Foramen	53	32137500000	9262140	4099610	3520159	85.87	200947	159068	24583	134485	14519.9	273.96	4.902	4.519	1.183	0.0027	0.0522	0.27	0	0	0	0	58	0.215221	80.2	0.0124688	0.174	0.0774	61.8	57	39.37	1.24696e+09	7.70621e+10	24.8444	2.35275e+07	1.454e+09	0.468762
KRA011.D0401.SG1.1	Vertebral Foramen	75.6	171112500	4553692	32673	6548	20.04	507	419	366	53	11.6389	0.153954	1.552	6.399	7.906	0	0.0017	0	0	0	0	0	0	NaN	0	N/A	0.15	0	51.04	43	46.35	2.19435e+06	1.12e+08	0.0361082	29025.9	1.48148e+06	0.000477621
KRA001.D0102.SG1.1	Vertebral Process	41.1	33550000000	12513132	4806274	4806274	88.227	513438	421282	69965	351317	28075.9	683.111	10.683	8.765	1.199	0.0077	0.0912	0.76	0.01	0	0	0	158	0.651639	84.2	0.0118765	0.0903	0.0477	68.23	62	39.64	2.94074e+09	2.00647e+11	64.6875	7.15509e+07	4.88192e+09	1.5739
KRA002.D0101.SG1.1	Vertebral Process	51.1	54287500000	9812624	3914938	3914938	82.872	22708	18309	3188	15121	1540.97	30.1561	0.58	0.468	1.211	0.0003	0.0179	0.03	0	0	0	0	14	0.0508781	161.05	0.00620925	0.1102	0.053	64.73	59	39.69	2.53886e+08	1.64341e+10	5.29826	4.96842e+06	3.21606e+08	0.103684
KRA003.D0101.SG1.1	Vertebral Process	64.2	70650000000	9931620	3812157	3812157	85.153	17955	13750	2364	11386	1146.44	17.8573	0.471	0.361	1.208	0.0002	0.0151	0.02	0	0	0	0	18	0.0827449	366.45	0.00272889	0.1531	0.0785	61.51	56	39.58	2.54826e+08	1.56744e+10	5.05333	3.96926e+06	2.44149e+08	0.0787123
KRA004.D0101.SG1.1	Vertebral Process	53.8	51612500000	9932822	4896911	3721216	75.99	8137	6367	1062	5305	534.088	9.92728	0.166	0.171	1.2	0.0001	0.0103	0.01	0	0	0	0	14	0.0576378	543	0.00184162	0.1113	0.0604	62.13	56	39.71	6.7107e+07	4.16936e+09	1.34418	1.24734e+06	7.74973e+07	0.0249847
KRA005.D0101.SG1.1	Vertebral Process	53.6	18642500000	7261048	3190664	2760926	86.53	9563	7358	1094	6264	862.685	16.0949	0.3	0.267	1.175	0.0001	0.0112	0.01	0	0	0	0	3	0.0140624	112.12	0.00891902	0.1232	0.0551	62.02	57	38.42	4.29915e+07	2.66633e+09	0.859612	802081	4.9745e+07	0.0160375
KRA006.D0101.SG1.1	Vertebral Process	78.5	153100000000	11751322	4960575	4309542	86.88	14989	10827	1719	9108	775.062	9.8734	0.302	0.251	1.189	0.0002	0.0134	0.02	0	0	0	0	4	0.0151488	84.7	0.0118064	0.1738	0.0849	60.82	55	39.22	3.34158e+08	2.03235e+10	6.55218	4.25678e+06	2.58898e+08	0.0834672
KRA007.D0101.SG1.1	Vertebral Process	65.6	87337500000	10704716	3733471	3391880	90.85	10056	6896	1124	5772	539.202	8.21954	0.269	0.203	1.195	0.0001	0.01	0.01	0	0	0	0	9	0.0282455	280.24	0.00356837	0.1794	0.082	54.13	48	39.81	1.61319e+08	8.73219e+09	2.81521	2.45913e+06	1.33113e+08	0.0429148
KRA008.D0101.SG1.1	Vertebral Process	40.3	113475000000	9701154	3936610	3704820	94.11	2964	1814	268	1546	159.362	3.9544	0.075	0.049	1.173	0	0.0055	0	0	0	0	0	2	0.00440582	147.44	0.00678242	0.1282	0.0484	59.88	54	39.19	5.22896e+07	3.1311e+09	1.00945	1.29751e+06	7.76948e+07	0.0250484
KRA009.D0101.SG1.1	Vertebral Process	53.7	26537500000	11628488	5389553	4325395	80.26	15618	12273	2089	10184	875.78	16.3088	0.29	0.284	1.205	0.0002	0.0148	0.02	0	0	0	0	15	0.0578792	265.5	0.00376648	0.1323	0.053	66.36	61	39.21	6.04308e+07	4.01018e+09	1.29286	1.12534e+06	7.46776e+07	0.0240756
KRA010.D0101.SG1.1	Vertebral Process	59.8	15366250000	14480514	7006304	5230254	74.65	187350	147271	22436	124835	8620.9	144.162	2.674	2.816	1.18	0.0025	0.0507	0.25	0	0	0	0	115	0.472449	187.41	0.00533589	0.1756	0.0838	62.58	58	39.43	3.22995e+08	2.0213e+10	6.51658	5.40126e+06	3.38011e+08	0.108973
KRA011.D0101.SG1.1	Vertebral Process	40.9	17897500000	9835484	4330083	3629468	83.82	66715	52141	9104	43037	4375.69	106.985	1.541	1.437	1.212	0.0008	0.0289	0.08	0	0	0	0	70	0.262176	314.95	0.00317511	0.1825	0.0842	59.98	54	39.79	2.15514e+08	1.29265e+10	4.16744	5.26929e+06	3.16052e+08	0.101894
Simulated Human Dataset	hg19	N/A	N/A	10000000	4998579	4997889	99.986	4947584	3774877	70	3774807	377481	N/A	98.98	75.519	1	0.0476	0.2196	4.62	0.14	0	0	0	7	0.0160541	0.34	2.94118	0.1494	0.0836	39.04	37	38.64	N/A	N/A	N/A	N/A	N/A	N/A

## Sheet: 1240k_SNP_Capture
SampleName	Source	mg_input	Reads raw sequencing effort	Raw reads after merging	Merged reads	% merged	Total mapped reads	Mapped reads q37	Duplicates	Total unique reads	% mapping	% mapping (q37)	% on target	duplicaiton factor	Mean Coverage	SD Coverage	% genome covered ≥ 1X	PercentofCoverageAbove2X	% genome covered ≥ 3X	% genome covered ≥ 4X	% genome covered ≥ 5X	Mitochondrial reads	Mean MT coverage	MT reads/Nuclear reads	NUC/MT	Damage signal (1 pos 5’)	Damage signal (2 pos 5’)	Avg. length	Median length	GC Content (%)	aveCoverage(1240kpanel)	covered1x_1240kpanel	covered2x_1240kpanel	covered3x_1240kpanel	covered5x_1240kpanel	covered10x_1240kpanel
KRA001.A0102.TF1.1	Cementum	26.1	35093372	17052199	13091057	76.77	8742591	7176775	1124601	6052174	51.27	42.087	13.004	1.186	1.5907	1.656	69.78	42	23.23	12.14	6.1	5101	22.0834	152.44	0.00655996	0.0619	0.0281	75.16	76	54.41	1.5905	860339	517877	286476	75156	1941
KRA001.A0202.TF1.1	Dentin	52.9	42734006	20861119	18809707	90.17	12222889	8823725	1189433	7634292	58.592	42.297	12.188	1.156	1.8509	2.0328	71.15	45.45	27.67	16.51	9.78	20022	83.324	560.94	0.00178272	0.112	0.0481	61.23	59	55.18	1.85071	877250	560419	341197	120592	9203
KRA001.A0302.TF1.1	Pulp	15.7	41062240	19701516	18173739	92.25	11429378	7751979	896670	6855309	58.013	39.347	9.262	1.131	1.3592	1.6386	62.1	34.48	18.46	9.74	5.14	10425	39.1243	310.48	0.00322082	0.1089	0.0462	57.77	55	55.93	1.35908	765663	425166	227564	63412	3003
KRA001.B0102.TF1.1	Petrous	50	38633714	19195801	16102988	83.89	15846140	11317640	1414532	9903108	82.55	58.959	13.009	1.143	1.8567	1.8697	73.73	47.58	28.47	16.32	9.03	6828	26.2426	120.4	0.00830565	0.1708	0.0898	69.1	68	54.73	1.85652	909158	586622	351048	111353	4794
KRA001.D0202.TF1.1	Vertebral Body	43.3	45987428	21078655	18184413	86.27	5833720	4706005	716320	3989685	27.676	22.326	7.445	1.18	1.1371	1.3084	60.06	30.18	13.72	5.82	2.37	1766	7.76347	82.74	0.0120861	0.0899	0.0398	73.82	76	54.34	1.13697	740539	372117	169135	29212	278
KRA001.D0502.TF1.1	Superior Vertebral Notch	43.2	45015292	20038314	17989679	89.78	11366750	8245966	1150878	7095088	56.725	41.151	14.065	1.162	2.0464	2.0139	75.82	51.3	32.29	19.44	11.31	2772	11.0097	71.69	0.0139489	0.1715	0.0857	67.94	66	54.52	2.04615	934931	632512	398090	139500	7384
KRA001.G0102.TF1.1	Distal Phalanx	27.7	36717038	18051475	13468929	74.61	2316981	1850849	257973	1592876	12.835	10.253	3.436	1.162	0.4572	0.7468	33.88	9.04	2.15	0.49	0.11	496	2.15402	57.45	0.0174064	0.0685	0.0363	73.88	76	54.41	0.457144	417789	111431	26568	1340	3
KRA001.J0202.TF1.1	Talus	77.9	43227720	19919397	16281593	81.74	3277062	2670752	438162	2232590	16.452	13.408	4.559	1.196	0.6498	0.9132	43.57	15.04	4.6	1.3	0.34	990	4.1469	74.73	0.0133815	0.0657	0.0294	78.02	76	54.47	0.649754	537282	185411	56685	4230	4
KRA002.A0101.TF1.1	Cementum	18.6	46796722	21246842	18718597	88.1	8165930	5939573	1051292	4888281	38.434	27.955	10.855	1.215	1.5294	1.6455	67.76	40.49	22.17	11.45	5.73	2974	11.2179	114.19	0.00875733	0.1357	0.0652	63.1	60	53.25	1.52917	835489	499202	273395	70638	1677
KRA002.A0201.TF1.1	Dentin	42.5	46898212	23400353	18810618	80.39	6431362	4434322	683099	3751223	27.484	18.95	6.299	1.182	1.0283	1.2647	56.18	26.78	11.68	4.83	1.98	8745	36.0881	506.56	0.0019741	0.1622	0.0699	59.75	56	53.95	1.0281	692672	330266	144021	24388	275
KRA002.A0301.TF1.1	Pulp	20.8	41559480	20314449	16718375	82.3	4390681	2849079	411338	2437741	21.614	14.025	4.399	1.169	0.6289	0.946	41.41	14.46	4.72	1.53	0.49	8612	37.4893	882.25	0.00113347	0.174	0.0693	54.95	52	53.54	0.628785	510571	178360	58153	6055	39
KRA002.B0101.TF1.1	Petrous	51.1	45480366	22339122	17851154	79.91	5430952	4039784	585708	3454076	24.311	18.084	5.319	1.17	0.8604	1.1113	51.02	21.78	8.42	3.09	1.1	1928	7.76957	100.02	0.009998	0.1806	0.0834	70.6	70	54.18	0.860318	629144	268543	103807	13621	85
KRA002.D0201.TF1.1	Vertebral Body	44.3	40797230	20234598	15448257	76.35	3574032	3001419	470254	2531165	17.663	14.833	5.45	1.186	0.7944	1.0419	49.08	19.79	7.08	2.36	0.76	1630	7.53986	122.81	0.00814266	0.0637	0.0287	76.16	76	54.11	0.794242	605225	244017	87325	9336	28
KRA002.D0501.TF1.1	Superior Vertebral Notch	60	41708522	20663892	16085950	77.85	2055134	1627979	227264	1400715	9.946	7.878	2.905	1.162	0.4388	0.733	32.67	8.62	2.01	0.44	0.1	782	3.41819	106.46	0.0093932	0.1237	0.0543	71.96	72	54.56	0.438739	402834	106236	24846	1201	3
KRA002.G0101.TF1.1	Distal Phalanx	49.9	42969640	20705453	16327272	78.85	4742487	3957390	704207	3253183	22.905	19.113	6.245	1.216	0.9071	1.133	53.04	23.34	9.15	3.36	1.18	1652	7.22367	93.68	0.0106746	0.0578	0.0221	74.41	76	53.9	0.906932	654064	287752	112833	14570	63
KRA002.J0101.TF1.1	Talus	74.5	43330172	21719978	15653295	72.07	1995261	1572934	254286	1318648	9.186	7.242	2.586	1.193	0.4001	0.6931	30.59	7.42	1.59	0.32	0.06	2730	12.1655	401.16	0.00249277	0.1152	0.0503	72.31	74	54.16	0.400098	377219	91507	19644	782	2
KRA003.A0101.TF1.1	Cementum	17.8	49348472	22301156	17514174	78.53	8742479	7310547	1980853	5329694	39.202	32.781	11.87	1.372	1.5133	1.5466	69.62	41.09	21.66	10.53	4.82	18016	83.4633	633.18	0.00157933	0.0646	0.0293	77.86	76	54.44	1.51311	858446	506724	267137	59413	650
KRA003.A0201.TF1.1	Dentin	50	46041498	21117565	18412274	87.19	479625	328947	49498	279449	2.271	1.558	0.373	1.177	0.056	0.2481	5.34	0.24	0.01	0	0	8957	43.1953	8831.93	0.000113226	0.1608	0.0713	57.47	53	54.42	0.0560317	65882	2979	141	1	1
KRA003.A0301.TF1.1	Pulp	11.4	48534722	21937948	19722126	89.9	1478603	1059199	153172	906027	6.74	4.828	1.237	1.169	0.1916	0.5215	15.65	2.62	0.58	0.16	0.06	7522	37.0414	2877.03	0.000347581	0.1483	0.0621	45.26	40	52.56	0.191638	193028	32291	7113	752	39
KRA003.B0101.TF1.1	Petrous	48.3	45338996	21175657	18180813	85.86	1702823	1309493	196668	1112825	8.041	6.184	2.079	1.177	0.3201	0.6081	25.75	5.17	0.91	0.15	0.03	483	1.91225	74.03	0.013508	0.1597	0.0795	72.86	76	54.23	0.320107	317456	63706	11223	320	1
KRA003.D0201.TF1.1	Vertebral Body	48	42841202	20735851	17508158	84.43	15194783	12256026	1934322	10321704	73.278	59.105	21.591	1.187	3.2009	2.8674	85.26	67.4	50.55	36.61	25.79	3148	13.7481	59.26	0.0168748	0.1065	0.0455	70.54	70	54.69	3.20052	1051290	831019	623323	318068	45149
KRA003.D0501.TF1.1	Superior Vertebral Notch	59.9	47661406	22159913	19739941	89.08	11229937	8288634	1190524	7098110	50.677	37.404	12.936	1.168	2.0603	2.0717	75.39	50.92	32.26	19.63	11.65	5663	24.8667	165.98	0.00602482	0.1783	0.077	66.28	64	54.8	2.06006	929556	627826	397808	143649	9307
KRA003.G0101.TF1.1	Distal Phalanx	69.6	50109386	21757835	18495996	85.01	4748563	3642203	1472383	2169820	21.825	16.74	7.005	1.679	0.6301	0.8976	43.73	14.14	3.87	0.96	0.22	3259	12.1065	254.59	0.00392788	0.1202	0.052	68.86	68	53.89	0.630019	539183	174340	47666	2693	4
KRA003.J0101.TF1.1	Talus	45.9	44532528	23199080	14106763	60.81	6369899	5155299	781245	4374054	27.458	22.222	6.514	1.179	1.0941	1.283	58.79	28.81	12.78	5.38	2.2	4839	19.5076	189.64	0.00527315	0.1087	0.0536	73.86	76	54.19	1.09397	724908	355217	157649	27143	246
KRA004.A0101.TF1.1	Cementum	44.2	48792028	24990046	17228275	68.94	11285751	9596464	2043722	7552742	45.161	38.401	11.973	1.271	1.983	1.9371	75.61	50.51	31.19	18.31	10.38	7920	37.2966	196.14	0.0050984	0.0456	0.0211	79.08	76	54.49	1.98268	932346	622826	384546	127945	5551
KRA004.A0201.TF1.1	Dentin	44.6	46966864	24004984	17539557	73.07	93269	59656	8822	50834	0.389	0.249	0.084	1.174	0.0145	0.1239	1.42	0.02	0	0	0	1106	5.12759	5661.8	0.000176622	0.1521	0.0709	57.57	54	56.61	0.0144683	17568	220	3	1	1
KRA004.A0301.TF1.1	Pulp	45.8	45617030	22713364	18118660	79.77	3656518	2285203	287060	1998143	16.099	10.061	2.804	1.144	0.4682	0.8217	32.43	9.83	3.04	0.99	0.33	1296	4.70354	129.48	0.0077232	0.1637	0.0788	57.08	55	56.45	0.4682	399873	121254	37499	4104	38
KRA004.B0101.TF1.1	Petrous	63	41880152	21222763	17204111	81.06	14177062	10680185	1585958	9094227	66.801	50.324	13.509	1.174	2.0782	2.0313	76.62	51.97	32.81	19.73	11.52	5231	21.027	102.82	0.00972573	0.1665	0.081	70.59	71	54.67	2.07793	944759	640829	404510	142075	8164
KRA004.D0201.TF1.1	Vertebral Body	59.6	49291326	23717908	20304616	85.61	7543285	5878361	1894082	3984279	31.804	24.784	9.789	1.475	1.1525	1.2455	62.57	31.29	13.47	5.19	1.82	1403	5.60124	63.49	0.0157505	0.1271	0.0536	69.5	68	54.14	1.15236	771470	385878	166142	22492	61
KRA004.D0501.TF1.1	Superior Vertebral Notch	47.8	41254478	19254801	16684804	86.65	770894	573926	102734	471192	4.004	2.981	1.161	1.218	0.1548	0.4109	13.76	1.54	0.16	0.01	0	448	1.88364	181.09	0.00552212	0.1257	0.0622	69.33	68	54.6	0.154758	169695	18977	1922	14	0
KRA004.G0101.TF1.1	Distal Phalanx	26.2	40459678	20128832	15417732	76.6	12458191	10397077	1618610	8778467	61.892	51.653	18.111	1.184	2.6121	2.3731	81.96	60.96	42.61	28.36	18.29	3479	14.679	71.84	0.0139198	0.0477	0.0231	73.06	76	54.56	2.61171	1010606	751679	525458	225532	18686
KRA004.J0101.TF1.1	Talus	49	34685948	17685110	13296074	75.18	9720309	8003796	1226985	6776811	54.963	45.257	15.581	1.181	1.9865	1.9506	75.18	50.36	31.35	18.57	10.58	2799	12.1365	76.31	0.0131044	0.088	0.0349	73.67	76	54.64	1.9862	927012	620925	386518	130454	5705
KRA005.A0101.TF1.1	Cementum	16	38724638	17870277	13390979	74.93	16153397	13187133	2985706	10201427	90.393	73.794	22.343	1.293	2.368	2.1245	80.54	58.33	39.15	24.72	14.92	12678	53.3576	230.32	0.00434179	0.0512	0.022	71.34	74	55.23	2.3676	993068	719235	482727	183993	8965
KRA005.A0201.TF1.1	Dentin	43.6	48893384	23385147	18360943	78.52	5928530	4606695	1835289	2771406	25.352	19.699	7.427	1.662	0.8654	1.092	51.94	21.92	8.29	2.91	0.99	117216	594.288	9256.26	0.000108035	0.1373	0.0679	76.24	76	54.16	0.865294	640446	270265	102246	12166	37
KRA005.A0301.TF1.1	Pulp	7.8	53522980	24871311	20895194	84.01	6521236	4773337	1313356	3459981	26.22	19.192	7.579	1.38	1.093	1.3169	58.17	28.5	12.78	5.52	2.36	63721	306.853	4543.38	0.0002201	0.1397	0.0648	62.72	58	53.92	1.09284	717245	351428	157618	29139	645
KRA005.B0101.TF1.1	Petrous	63	39844482	20482333	16409393	80.11	17633344	13068132	1615057	11453075	86.091	63.802	15.393	1.141	2.3534	2.2347	79.49	56.63	37.73	24.1	14.94	7382	29.7544	114.69	0.00871916	0.1565	0.0743	71.11	73	54.9	2.35319	980083	698301	465273	184168	13943
KRA005.D0201.TF1.1	Vertebral Body	39.3	45382348	21601957	17273249	79.96	12576613	10423150	1781371	8641779	58.22	48.251	17.467	1.206	2.6184	2.5177	81.47	59.92	41.46	27.59	18.02	2099	8.81411	44.26	0.0225938	0.0746	0.0299	72.33	75	54.37	2.61796	1004497	738868	511240	222223	25581
KRA005.D0501.TF1.1	Superior Vertebral Notch	54.6	46095622	21995052	17964411	81.67	1534768	1202817	253979	948838	6.978	5.469	2.331	1.268	0.3419	0.6287	27.22	5.7	1.06	0.18	0.03	704	2.98666	135.52	0.00737898	0.124	0.0605	72.93	74	53.89	0.341913	335586	70232	13059	371	0
KRA005.G0101.TF1.1	Distal Phalanx	41.6	38973980	20121151	14430931	71.72	14156120	11946025	1780778	10165247	70.354	59.37	21.536	1.175	3.133	2.7901	84.77	66.71	49.94	35.95	25.18	5360	22.7304	95.6	0.0104603	0.0577	0.025	73.43	76	54.87	3.13234	1045176	822508	615783	310433	40575
KRA005.J0101.TF1.1	Talus	58.7	49111232	24552610	19844507	80.82	21814867	17387427	2600068	14787359	88.849	70.817	18.073	1.176	3.1939	2.7469	86.53	68.71	51.41	36.89	25.62	9724	39.7807	120.85	0.00827472	0.1211	0.0567	69.89	70	54.49	3.19356	1066874	847256	633941	315892	39228
KRA006.A0101.TF1.1	Cementum	28	50656116	23494148	18204728	77.49	3994321	3317362	684624	2632738	17.001	14.12	4.68	1.26	0.7276	0.9849	46.52	17.65	5.94	1.84	0.56	3092	13.8964	212.34	0.00470943	0.0669	0.031	78.08	76	54.5	0.727493	573552	217672	73192	6899	17
KRA006.A0201.TF1.1	Dentin	46.8	44042542	22150269	16359642	73.86	626386	442979	75082	367897	2.828	2	0.729	1.204	0.1138	0.3478	10.44	0.87	0.06	0	0	5308	23.4401	2759.61	0.00036237	0.1715	0.094	73.5	76	53.68	0.113823	128774	10747	759	1	0
KRA006.A0301.TF1.1	Pulp	14	42860294	20927879	16480284	78.75	160935	114861	20706	94155	0.769	0.549	0.223	1.22	0.0324	0.1819	3.15	0.09	0	0	0	1421	6.29718	2939.39	0.000340207	0.1421	0.0802	72.5	75	54.5	0.032369	38804	1070	19	0	0
KRA006.B0101.TF1.1	Petrous	54.6	42381100	18899307	16257259	86.02	5195735	3633407	452722	3180685	27.492	19.225	4.524	1.142	0.6324	0.9025	42.6	14.53	4.39	1.25	0.34	2114	7.99077	118.78	0.00841893	0.2347	0.1156	66.4	64	53.77	0.632343	525249	179160	54076	4246	4
KRA006.D0201.TF1.1	Vertebral Body	41	41978776	19550803	15934698	81.5	10317474	8400909	1258641	7142268	52.773	42.97	15.751	1.176	2.2153	2.1307	77.42	54.61	35.67	22.17	13.33	2770	12.3996	72.99	0.0137005	0.1154	0.055	74.66	76	54.25	2.21512	954542	673363	439764	164394	10140
KRA006.D0501.TF1.1	Superior Vertebral Notch	52.9	43536234	22024837	14511875	65.89	626013	473452	66822	406630	2.842	2.15	0.677	1.164	0.1089	0.3397	10.04	0.79	0.06	0	0	219	0.963245	105.37	0.00949037	0.145	0.0647	70.58	72	54.01	0.108884	123739	9724	708	3	0
KRA006.G0101.TF1.1	Distal Phalanx	70	42305802	20509860	15866165	77.36	8170133	6621670	994296	5627374	39.835	32.285	10.251	1.177	1.5248	1.6165	68.05	40.48	21.98	11.25	5.58	2580	11.3357	83.67	0.0119517	0.099	0.0476	75.57	76	54.11	1.5246	839050	499116	271023	68809	1629
KRA007.A0101.TF1.1	Cementum	7.5	47139534	20664974	17287509	83.66	7851808	6220913	2000417	4220496	37.996	30.104	10.766	1.474	1.1114	1.2735	59.42	29.79	13.24	5.42	2.08	14949	68.3313	703.03	0.00142241	0.0489	0.0219	72.53	75	55.13	1.11123	732632	367358	163287	25708	126
KRA007.A0201.TF1.1	Dentin	41.4	45221170	20361493	16814584	82.58	4092102	3076642	1223751	1852891	20.097	15.11	5.345	1.66	0.4965	0.7755	36.18	10.24	2.51	0.56	0.12	161977	833.23	20164.6	4.95918e-05	0.1625	0.0822	77.42	76	53.49	0.496447	446154	126301	30912	1517	1
KRA007.A0301.TF1.1	Pulp	15.7	43417840	18153949	16713749	92.07	67212	47490	6895	40595	0.37	0.262	0.065	1.17	0.0084	0.0923	0.83	0.01	0	0	0	1326	6.03917	8057.74	0.000124104	0.0945	0.0364	60.39	55	54.3	0.00843784	10278	106	0	0	0
KRA007.B0101.TF1.1	Petrous	52.3	38805502	18975985	15956267	84.09	11686240	8283623	1047106	7236517	61.584	43.653	11.26	1.145	1.583	1.6798	68.72	41.64	23.18	12.25	6.24	6521	25.9507	161.41	0.0061954	0.1888	0.0955	69.77	70	54.51	1.58281	847379	513391	285783	76969	2370
KRA007.D0201.TF1.1	Vertebral Body	44.9	45738280	20737081	17451089	84.15	8339790	6808706	933955	5874751	40.217	32.833	6.872	1.159	1.0413	1.2236	57.76	27.44	11.58	4.57	1.74	1861	7.6135	58.67	0.0170445	0.0876	0.0346	69.33	70	54.15	1.04119	712214	338374	142749	21484	161
KRA007.D0501.TF1.1	Superior Vertebral Notch	67.1	40995082	17704661	15804034	89.26	1155380	848463	127662	720801	6.526	4.792	1.617	1.177	0.2059	0.4784	17.73	2.49	0.32	0.04	0.01	690	2.85062	179.08	0.0055841	0.1451	0.0697	69.36	68	54.39	0.205846	218628	30684	3912	66	0
KRA007.G0101.TF1.1	Distal Phalanx	45.7	41470730	19672875	15450213	78.54	5415723	4597949	955684	3642265	27.529	23.372	8.62	1.262	1.1312	1.3021	59.68	30.22	13.68	5.77	2.31	1515	6.58887	74.45	0.0134318	0.07	0.0313	76.27	76	53.86	1.13098	735830	372635	168711	28538	216
KRA007.J0101.TF1.1	Talus	58.8	36318224	16270266	13303813	81.77	7881309	6391680	1027592	5364088	48.44	39.284	12.197	1.192	1.4194	1.5438	65.87	37.82	19.75	9.77	4.66	2509	10.3148	81.75	0.0122324	0.0861	0.0381	73.84	76	54.34	1.41915	812210	466342	243577	57405	1143
KRA008.A0101.TF1.1	Cementum	8.1	43610850	19158270	14079480	73.49	15918815	13125536	2937814	10187722	83.091	68.511	20.093	1.288	2.3051	2.0135	81.21	58.31	38.31	23.49	13.64	11743	49.3541	207.11	0.00482835	0.0392	0.0176	73.47	76	54.4	2.30472	1001293	718938	472362	168224	6101
KRA008.A0201.TF1.1	Dentin	60.3	37186642	19434381	14848668	76.4	14063349	10907821	1478817	9429004	72.363	56.126	16.019	1.157	2.2851	2.1607	79.06	55.84	36.74	23.06	14.03	26991	119.742	552.44	0.00181015	0.1472	0.0727	72.34	75	54.12	2.2848	974851	688486	453001	172996	11396
KRA008.A0301.TF1.1	Pulp	38.9	44817806	22588285	17482850	77.4	4919922	4093323	831874	3261449	21.781	18.121	6.572	1.255	1.0104	1.2028	56.81	26.41	10.98	4.29	1.6	11164	51.2058	629.09	0.0015896	0.1005	0.0459	78.57	76	53.82	1.01028	700435	325588	135440	19789	120
KRA008.B0101.TF1.1	Petrous	47.1	38677032	21826518	12588945	57.68	6300855	4322606	477238	3845368	28.868	19.804	2.601	1.124	0.4268	0.7031	32.74	7.88	1.65	0.32	0.06	2975	11.0738	141.56	0.00706414	0.2147	0.1083	63.88	61	54.05	0.426824	403733	97216	20366	781	0
KRA008.D0201.TF1.1	Vertebral Body	51	38533108	18306511	15299410	83.57	11672736	9303298	1515636	7787662	63.763	50.82	17.998	1.195	2.3431	2.2219	79.29	56.5	37.72	24.02	14.85	2545	10.7337	61.33	0.0163052	0.0974	0.0389	70.54	71	54.65	2.34274	977669	696725	465090	183119	13359
KRA008.D0501.TF1.1	Superior Vertebral Notch	61.6	56577278	24710650	21174100	85.69	3805182	2880628	717002	2163626	15.399	11.657	4.47	1.331	0.6959	0.9721	44.85	16.56	5.56	1.8	0.57	2537	10.9172	222.65	0.00449135	0.1317	0.0612	71.19	71	54.53	0.695804	552969	204202	68599	6995	19
KRA008.G0101.TF1.1	Distal Phalanx	53	42606726	21330128	16153965	75.73	13167359	10831157	1838174	8992983	61.731	50.779	17.062	1.204	2.5777	2.3819	81.29	60.14	41.78	27.76	17.88	4670	19.0265	90.15	0.0110926	0.0729	0.038	73.67	76	54.48	2.57726	1002296	741538	515227	220433	19159
KRA008.J0101.TF1.1	Talus	48	44713028	19930235	16621101	83.4	3204154	2530155	548308	1981847	16.077	12.695	5.312	1.277	0.6919	0.9556	45.07	16.43	5.36	1.64	0.48	3060	12.3816	270.28	0.00369987	0.1121	0.0483	72.63	74	54.51	0.691796	555763	202617	66140	5965	4
KRA009.A0101.TF1.1	Cementum	10.8	33924664	16518689	12296615	74.44	3156047	2659966	560267	2099699	19.106	16.103	5.94	1.267	0.6605	0.929	43.79	15.37	4.86	1.45	0.42	960	4.34046	83.79	0.0119346	0.0559	0.0236	77.44	76	54.3	0.66048	540000	189511	59923	5131	6
KRA009.A0201.TF1.1	Dentin	43.5	40200238	19305941	16062497	83.2	6535889	4936487	1129136	3807351	33.854	25.57	10.683	1.297	1.3059	1.4609	63.52	34.64	17.36	8.24	3.78	71658	340.462	4027.04	0.000248321	0.1642	0.0813	71.16	71	54.61	1.30569	783190	427075	214024	46625	705
KRA009.A0301.TF1.1	Pulp	53	38041402	18182275	16317175	89.74	9830898	6835247	909317	5925930	54.069	37.593	10.805	1.153	1.4373	1.7797	62.36	35.6	19.84	11.02	6.21	2969	12.4816	105.65	0.00946522	0.1448	0.0662	62.59	60	55.84	1.43702	768932	438938	244688	76533	5438
KRA009.B0101.TF1.1	Petrous	48.7	46905290	26414912	14677989	55.57	2944759	2121054	334842	1786212	11.148	8.03	1.045	1.187	0.1964	0.4592	17.26	2.13	0.23	0.02	0	876	3.28149	85.37	0.0117137	0.2055	0.0915	67.55	66	54.27	0.196415	212835	26262	2796	28	0
KRA009.D0201.TF1.1	Vertebral Body	53.2	37514150	17669271	14488160	82	8570128	6946307	1174007	5772300	48.503	39.313	13.83	1.203	1.7373	1.7984	71.56	44.93	26.15	14.49	7.82	1936	8.94254	64.64	0.0154703	0.1163	0.0546	75.23	76	54.58	1.73713	882389	553963	322409	96434	3941
KRA009.D0501.TF1.1	Superior Vertebral Notch	51.7	41642702	18768787	15773943	84.04	2984158	2564592	513832	2050760	15.9	13.664	5.452	1.251	0.7013	0.9592	45.63	16.7	5.46	1.66	0.48	617	2.79673	54.83	0.0182382	0.0748	0.0315	78.06	76	54.03	0.70121	562580	205941	67377	5947	7
KRA009.G0101.TF1.1	Distal Phalanx	43	42871168	22223717	16231161	73.04	18252273	14630622	2589405	12041217	82.13	65.833	17.135	1.215	2.6614	2.3885	82.64	61.93	43.48	29.15	18.87	2290	9.60873	34.49	0.0289939	0.1043	0.0466	72.61	76	54.59	2.66109	1019036	763598	536094	232656	19139
KRA009.J0101.TF1.1	Talus	68.4	41216448	21848058	15243276	69.77	18417003	14998011	2442956	12555055	84.296	68.647	17.249	1.195	2.6802	2.4243	82.58	61.87	43.6	29.37	19.16	6272	25.806	86.97	0.0114982	0.0874	0.0359	74.19	76	54.96	2.67978	1018214	762928	537555	236221	20788
KRA010.A0101.TF1.1	Cementum	12.3	25763474	12722352	9090490	71.45	10520420	8518379	1623224	6895155	82.692	66.956	22.482	1.235	1.8936	1.8727	74.1	48.66	29.6	17.06	9.45	4938	21.0663	134.84	0.0074162	0.0694	0.0308	71.14	76	55.02	1.89322	913639	600029	364967	116562	4293
KRA010.A0201.TF1.1	Dentin	81.4	44918134	21632905	18995037	87.81	15719665	11476065	1688878	9787187	72.666	53.049	13.44	1.173	2.0566	2.2335	73.21	48.82	31.25	19.62	12.21	52287	249.478	1291.41	0.000774347	0.1225	0.0519	62.36	60	55.95	2.05611	902755	602040	385293	150528	14516
KRA010.A0301.TF1.1	Pulp	20.9	47733170	24325855	19736665	81.13	17263201	12315669	1740727	10574942	70.966	50.628	12.213	1.165	2.1682	2.0952	77.74	53.57	34.44	21.18	12.61	8757	34.3985	146.86	0.00680921	0.1851	0.0966	69.55	69	54.61	2.16794	958570	660561	424671	155454	9712
KRA010.B0101.TF1.1	Petrous	60.1	47849002	22909976	21319793	93.06	18441569	12839765	1648130	11191635	80.496	56.044	12.769	1.147	2.1468	2.4175	72.8	49.13	32.21	20.89	13.52	5905	22.512	108.28	0.00923532	0.1529	0.0622	58.32	56	56.42	2.14653	897610	605772	397121	166706	20483
KRA010.D0201.TF1.1	Vertebral Body	63.2	39803670	19567379	15673726	80.1	10457297	8311977	1399190	6912787	53.443	42.479	14.486	1.202	2.0093	1.9665	75.9	50.87	31.62	18.66	10.65	3024	13.6911	85.12	0.0117481	0.094	0.0448	73.04	76	54.45	2.00903	935868	627261	389917	131375	6598
KRA010.D0501.TF1.1	Superior Vertebral Notch	48.3	48754502	23710354	20959612	88.4	17354633	12830193	1874593	10955600	73.194	54.112	14.799	1.171	2.5322	2.3837	80.8	59.11	40.65	26.86	17.26	5101	22.1185	94.88	0.0105396	0.1868	0.0904	66.8	64	54.56	2.53192	996325	728847	501260	212845	19477
KRA010.G0101.TF1.1	Distal Phalanx	56.1	37195858	18036717	14660709	81.28	10684407	8507292	1251336	7255956	59.237	47.167	17.932	1.172	2.3308	2.2169	78.81	56.15	37.53	24.04	14.87	2503	9.67379	59.83	0.016714	0.1012	0.0476	69.94	70	54.54	2.33031	971705	692354	462824	183358	12796
KRA010.J0101.TF1.1	Talus	57.3	41892026	20824836	15988716	76.78	10205925	8266219	1245427	7020792	49.008	39.694	13.78	1.177	2.0691	2.0329	76.1	51.7	32.73	19.73	11.53	5301	23.0057	137.19	0.00728916	0.098	0.0477	75	76	54.4	2.06875	938304	637505	403612	142114	8051
KRA011.A0101.TF1.1	Cementum	24.3	38294228	19901318	14185118	71.28	454306	369778	53858	315920	2.283	1.858	0.52	1.17	0.0756	0.2809	7.13	0.41	0.02	0	0	237	1.02197	140.52	0.00711642	0.0623	0.0228	72.29	76	54.68	0.075588	87893	5011	262	0	0
KRA011.A0201.TF1.1	Dentin	76.4	44421388	21617226	18924831	87.55	8868472	6871568	972360	5899208	41.025	31.787	10.071	1.165	1.5726	1.7085	68.22	40.88	22.72	12.09	6.31	5338	23.2323	191.1	0.00523286	0.1167	0.0473	64.73	62	53.48	1.57229	841221	504100	280143	77859	3108
KRA011.A0301.TF1.1	Pulp	17.6	50213906	24509862	22129734	90.29	16733020	12584295	2206370	10377925	68.271	51.344	16.33	1.213	2.7674	2.7088	80.78	60.93	43.49	30.02	20.28	3514	13.4373	66.87	0.0149544	0.1258	0.0497	60.78	57	53.99	2.76683	996005	751263	536308	250096	33283
KRA011.B0101.TF1.1	Petrous	58.1	38286878	21580259	13163063	61	13537559	10209337	1368581	8840756	62.731	47.309	9.816	1.155	1.5587	1.6722	68.09	40.88	22.68	11.96	6.12	3563	14.7597	72.39	0.0138141	0.164	0.0746	72.38	76	54.95	1.55851	839523	504096	279641	75442	2419
KRA011.D0201.TF1.1	Vertebral Body	69	47540272	22264890	19161681	86.06	2093643	1586275	501201	1085074	9.403	7.125	2.91	1.462	0.3615	0.6473	28.46	6.25	1.18	0.21	0.03	924	3.72376	151.15	0.00661594	0.1341	0.0598	71.3	71	54.12	0.361444	350925	77078	14605	412	0
KRA011.D0501.TF1.1	Superior Vertebral Notch	56.6	41254284	18944925	16369979	86.41	725396	530201	75433	454768	3.829	2.799	0.691	1.166	0.0953	0.3162	8.88	0.61	0.04	0	0	359	1.45971	149.91	0.00667067	0.1552	0.0702	67.23	66	54.21	0.0952645	109468	7493	452	3	0
KRA011.G0101.TF1.1	Distal Phalanx	35.3	41215792	19471487	15460091	79.4	6113055	4637021	964569	3672452	31.395	23.814	9.185	1.263	1.1728	1.4121	58.91	30.81	14.95	6.91	3.11	2412	8.37528	101.47	0.00985513	0.1661	0.0771	70.56	70	55.02	1.17265	726396	379948	184364	38363	742
KRA011.J0101.TF1.1	Talus	71.3	52976394	25491451	21132806	82.9	10722377	8491186	1614299	6876887	42.063	33.31	10.764	1.235	1.8653	1.847	73.56	48.4	29.18	16.58	9.03	4107	17.3112	107.29	0.00932053	0.0902	0.0414	73.66	76	54.28	1.86482	907009	596749	359811	111368	3937
